# Supplementary material for: In Vitro Culture of the Insect Endosymbiont Spiroplasma poulsonii Highlights Bacterial Genes Involved in Host-Symbiont Interaction
Source: mBio. 2018 Mar 20;9(2):e00024-18. doi: 10.1128/mBio.00024-18 (PMC5874924; doi:10.1128/mBio.00024-18)
Supplement: DATA SET S1 [file mbo002183782sd1.txt]

GenBank_ID	AveExpr	log2CPM_Culture	log2CPM_Fly	logFC	t	P.Value	adj.P.Val	Fold_Change	Gene_Name	Gene_type	Description	Chromosome_name	Start	End	Strand	Old_Gene_ID	Note	InCultureSet_1	InCultureSet_2	InCultureSet_3	InFlySet_1	InFlySet_2	InFlySet_3
SMSRO_SF015830	11.23476991	9.050395617	13.4121962	4.361800578	20.49444307	1.51E-09	2.25E-06	20.56045915		protein_coding	hypothetical protein	SMSROv2_1	1198622	1199137	-	MSRO_01583	Align with RefSeq:NZ_JTLV01000005.1:SMSRO_RS06520	8.80779073	9.175360001	9.176349173	13.13317134	13.65154926	13.46439895
SMSRO_SF015800	11.53888079	9.783001212	13.29025382	3.507252603	16.52438739	1.25E-08	8.17E-06	11.37072709		protein_coding	hypothetical protein	SMSROv2_1	1197568	1197804	-	MSRO_01580	Align with RefSeq:NZ_JTLV01000005.1:SMSRO_RS06510	9.490544641	9.870599921	9.998243977	13.11031884	13.53767668	13.22590066
SMSRO_SF015790	10.26936098	7.953437	12.57394916	4.62051216	16.06290939	1.64E-08	8.17E-06	24.59873396		protein_coding	hypothetical protein	SMSROv2_1	1196648	1197517	-	MSRO_01579	Align with RefSeq:NZ_JTLV01000005.1:SMSRO_RS06505	7.34066472	8.178569558	8.364578284	12.32008345	12.83255906	12.57971084
SMSRO_SF015820	11.87677863	10.27448466	13.4711736	3.196688935	15.52752938	2.29E-08	8.52E-06	9.168520414		protein_coding	hypothetical protein	SMSROv2_1	1198034	1198585	-	MSRO_01582	Align with RefSeq:NZ_JTLV01000005.1:SMSRO_RS06515	9.958258225	10.40781565	10.4676184	13.30705975	13.47997804	13.63994173
SMSRO_SF015780	7.871865077	5.714698248	10.0097782	4.295079947	14.72352613	3.83E-08	1.03E-05	19.63124748		protein_coding	hypothetical protein	SMSROv2_1	1196307	1196630	-	MSRO_01578	Align with RefSeq:NZ_JTLV01000005.1:SMSRO_RS06500	5.212559894	5.919377218	6.054980992	9.829310376	10.22418723	9.990774749
SMSRO_SF008480	8.844219579	7.194357306	10.49925538	3.304898078	14.60060498	4.15E-08	1.03E-05	9.88265089		protein_coding	hypothetical protein	SMSROv2_1	674243	675670	+	MSRO_00848	Align with RefSeq:NZ_JTLV01000003.1:SMSRO_RS03560	7.094504132	7.420070802	7.070247748	10.47020632	10.70785396	10.30243451
SMSRO_SF015880	11.62440397	10.37906275	12.87530689	2.49624414	11.91425068	2.90E-07	6.19E-05	5.642146551		protein_coding	hypothetical protein	SMSROv2_1	1202741	1203292	-	MSRO_01588	Align with RefSeq:NZ_JTLV01000005.1:SMSRO_RS06540	10.47452047	10.55090261	10.10587166	12.855216	13.12133124	12.63858185
SMSRO_SF021600	8.620563935	7.227134359	9.992211283	2.765076924	11.1412377	5.47E-07	9.81E-05	6.797842443	bamB	protein_coding	Outer membrane protein assembly factor BamB	SMSROv2_1	1648932	1649597	+	MSRO_02160	Align with RefSeq:NZ_JTLV01000008.1:SMSRO_RS08520	7.282949222	7.235153086	7.158603623	9.663867025	9.954158427	10.42865222
SMSRO_SF014470	10.30508288	9.045333336	11.5629775	2.517644163	10.99063041	6.21E-07	9.81E-05	5.726462373		protein_coding	hypothetical protein	SMSROv2_1	1106697	1107119	-	MSRO_01447	Align with RefSeq:NZ_JTLV01000005.1:SMSRO_RS05920	9.135844928	9.194511102	8.799600158	11.25513296	11.89028115	11.55512697
SMSRO_SF024260	10.11664938	8.777152741	11.47139026	2.694237524	10.92332335	6.58E-07	9.81E-05	6.47211626		protein_coding	hypothetical protein	SMSROv2_1	1855199	1855513	-	MSRO_02426	Align with RefSeq:NZ_JTLV01000010.1:SMSRO_RS09595	8.874439766	8.68220098	8.771855168	11.62728041	11.8036668	10.94045316
SMSRO_SF018440	11.38528643	10.276941	12.4899826	2.213041594	10.69028307	8.04E-07	0.000109035	4.636517479	lhgO	protein_coding	L-2-hydroxyglutarate oxidase LhgO	SMSROv2_1	1400479	1401657	+	MSRO_01844	Align with RefSeq:NZ_JTLV01000006.1:SMSRO_RS07230	10.09030414	10.20556629	10.54341942	12.60308434	12.24608138	12.62326299
SMSRO_SFP00110	3.319487281	5.815705893	0.817044823	-4.99866107	-10.47431285	9.73E-07	0.00011399	-31.97031536		protein_coding	Transposase	pSMSRO_7	5544	5756	+	MSRO_P00110		5.575129973	6.037213709	5.857944144	0.413568607	0.766806354	1.266260896
SMSRO_SF021610	9.810989274	8.623831919	10.99618387	2.372351948	10.43692309	1.01E-06	0.00011399	5.177845607		protein_coding	Clostridium epsilon toxin ETX/Bacillus mosquitocidal toxin MTX2	SMSROv2_1	1649667	1651028	+	MSRO_02161	Align with RefSeq:NZ_JTLV01000008.1:SMSRO_RS08525	8.571116911	8.761393148	8.539311129	10.72531692	11.37135958	10.89743795
SMSRO_SF010410	10.15385383	9.082111707	11.21753239	2.135420684	10.3672175	1.07E-06	0.00011399	4.393652241	dck_2	protein_coding	Deoxyadenosine/deoxycytidine kinase	SMSROv2_1	808896	809519	+	MSRO_01041	Align with RefSeq:NZ_JTLV01000003.1:SMSRO_RS04340	8.848148468	9.123011581	9.285026985	11.11140497	11.18992226	11.36560871
SMSRO_SF018450	11.59561703	10.44170727	12.74392517	2.302217907	10.23640605	1.20E-06	0.000119689	4.932154205	glpK	protein_coding	Glycerol kinase	SMSROv2_1	1401676	1403187	+	MSRO_01845	Align with RefSeq:NZ_JTLV01000006.1:SMSRO_RS07235	10.05912485	10.58274606	10.69637944	12.84375978	12.50109259	12.89059944
SMSRO_SF015750	7.07115802	4.95630997	9.143058076	4.186748106	9.825489588	1.76E-06	0.000152037	18.21112454		protein_coding	hypothetical protein	SMSROv2_1	1194919	1195098	-	MSRO_01575	Align with RefSeq:NZ_JTLV01000005.1:SMSRO_RS10000	4.170739718	5.008644556	5.785794359	8.766715433	9.62789326	9.067160796
SMSRO_SF015810	6.448190618	4.343050766	8.493605616	4.150554851	9.779607782	1.84E-06	0.000152037	17.75994059		protein_coding	hypothetical protein	SMSROv2_1	1197859	1197999	-	MSRO_01581		3.542708496	4.452251208	5.14424833	8.201471167	8.630992498	8.717472008
SMSRO_SF012150	8.024176625	6.835174349	9.199046306	2.363871958	9.779494726	1.84E-06	0.000152037	5.147500117		protein_coding	hypothetical protein	SMSROv2_1	931435	931734	-	MSRO_01215	Align with RefSeq:NZ_JTLV01000004.1:SMSRO_RS04970	6.953641597	6.70463837	6.840242143	9.08952564	9.047577124	9.509434879
SMSRO_SF009660	16.58557409	15.87909195	17.29255235	1.413460395	9.639152695	2.10E-06	0.000164484	2.663753152	spiB	protein_coding	Spiralin precursor	SMSROv2_1	753920	754717	+	MSRO_00966	Align with RefSeq:NZ_JTLV01000003.1:SMSRO_RS04040	15.793895	15.98663993	15.85674094	17.34789298	17.25588598	17.2723897
SMSRO_SF024030	10.96701329	9.68309545	12.2589463	2.575850847	9.530370059	2.33E-06	0.000173386	5.962225112		protein_coding	hypothetical protein	SMSROv2_1	1838593	1839597	-	MSRO_02403	Align with RefSeq:NZ_JTLV01000001.1:SMSRO_RS00735	10.17735456	9.292566329	9.563787221	12.13594924	12.63060546	12.00181692
SMSRO_SF005590	10.46812396	9.201192245	11.7425221	2.541329859	9.456042636	2.50E-06	0.00017739	5.821253557	ptsH	protein_coding	Phosphocarrier protein HPr	SMSROv2_1	442534	442797	+	MSRO_00559	Align with RefSeq:NZ_JTLV01000003.1:SMSRO_RS02355	9.639782932	8.860643394	9.089106775	11.56648718	12.16608428	11.48663922
SMSRO_SF009540	5.817248232	7.371833304	4.243300412	-3.128532892	-9.386947606	2.67E-06	0.000181059	-8.745451646		protein_coding	hypothetical protein	SMSROv2_1	745743	746840	-	MSRO_00954	Align with RefSeq:NZ_JTLV01000003.1:SMSRO_RS03990	7.18130896	7.731110581	7.214637658	4.114008326	4.226237972	4.436185897
SMSRO_SF004590	9.919497942	8.987359978	10.84768692	1.860326946	9.327312537	2.83E-06	0.000183555	3.630899368	arcA_1	protein_coding	Arginine deiminase	SMSROv2_1	376166	376420	+	MSRO_00459	Align with RefSeq:NZ_JTLV01000003.1:SMSRO_RS01910	8.828110714	9.142865496	8.996247167	10.72758531	10.95786557	10.8643134
SMSRO_SF018430	10.76896437	9.726568878	11.80646256	2.079893687	9.280576096	2.96E-06	0.000184146	4.227760603	glpF	protein_coding	Probable glycerol uptake facilitator protein	SMSROv2_1	1399698	1400447	+	MSRO_01843	Align with RefSeq:NZ_JTLV01000006.1:SMSRO_RS07225	9.352403556	9.932744442	9.907659904	11.9099231	11.60364571	11.90740949
SMSRO_SF000470	5.596082663	7.161790243	4.042883649	-3.118906594	-9.187034032	3.25E-06	0.000193852	-8.68729238		pseudogene	Calcium-transporting ATPase 1	SMSROv2_1	39487	42031	+	MSRO_00047_MSRO_00048	Align with RefSeq:NZ_JTLV01000001.1:SMSRO_RS00205	7.34066472	7.307302872	6.804172888	4.114008326	3.936731355	4.073615818
SMSRO_SF009980	8.083106174	7.007155781	9.157335289	2.150179508	9.02970657	3.80E-06	0.000218032	4.438830158	rplT	protein_coding	50S ribosomal protein L20	SMSROv2_1	773960	774319	+	MSRO_00998	Align with RefSeq:NZ_JTLV01000003.1:SMSRO_RS04160	7.222828229	6.840521798	6.943335636	8.994769189	9.29428336	9.202898835
SMSRO_SF014350	5.356201198	3.753664713	6.934242806	3.180578093	8.974806625	4.02E-06	0.00022055	9.066703416		protein_coding	hypothetical protein	SMSROv2_1	1097901	1098170	+	MSRO_01435	Align with RefSeq:NZ_JTLV01000005.1:SMSRO_RS05875	3.542708496	4.065228085	3.670317141	6.75341861	6.956630912	7.148903945
SMSRO_SF000090	9.778431023	10.94780701	8.626936035	-2.320870977	-8.944722487	4.14E-06	0.00022055	-4.996337651	recR	protein_coding	Recombination protein RecR	SMSROv2_1	11372	11953	+	MSRO_00009	Align with RefSeq:NZ_JTLV01000001.1:SMSRO_RS00040	11.059841	10.83341241	10.94644155	9.165112667	8.344235182	8.321543332
SMSRO_SF008670	2.94829763	5.081036608	0.831942489	-4.249094119	-8.868320956	4.48E-06	0.000230105	-19.01537017		protein_coding	hypothetical protein	SMSROv2_1	686238	686768	+	MSRO_00867	Align with RefSeq:NZ_JTLV01000003.1:SMSRO_RS03645	5.127670996	5.222769362	4.892709563	0.413568607	0.766806354	1.266260896
SMSRO_SF003070	6.48831488	8.090629734	4.875500548	-3.215129186	-8.771319851	4.94E-06	0.000230344	-9.286462833	clpB_2	protein_coding	Chaperone protein ClpB	SMSROv2_1	245106	246080	+	MSRO_00307	Align with RefSeq:NZ_JTLV01000002.1:SMSRO_RS09870	8.186564685	8.072147499	8.000238027	4.320459203	5.624787349	4.725692515
SMSRO_SF013960	7.517360791	6.457437204	8.573215168	2.115777964	8.755383645	5.02E-06	0.000230344	4.33423676	truB	protein_coding	tRNA pseudouridine synthase B	SMSROv2_1	1069033	1069944	-	MSRO_01396	Align with RefSeq:NZ_JTLV01000005.1:SMSRO_RS05730	6.387057625	6.38715618	6.608916597	8.618139752	8.487905542	8.61498905
SMSRO_SF012340	12.60388101	11.75361531	13.45626443	1.70264912	8.746533247	5.07E-06	0.000230344	3.254980994		protein_coding	Fibril protein	SMSROv2_1	945707	947245	-	MSRO_01234	Align with RefSeq:NZ_JTLV01000004.1:SMSRO_RS05055	12.00102189	11.67028016	11.58187558	13.56917745	13.23517584	13.56575514
SMSRO_SF004700	13.51322712	12.80207624	14.22609592	1.424019682	8.741086408	5.10E-06	0.000230344	2.683321056	pgi	protein_coding	Glucose-6-phosphate isomerase	SMSROv2_1	386437	387714	+	MSRO_00470	Align with RefSeq:NZ_JTLV01000003.1:SMSRO_RS01960	12.84212468	12.73029063	12.83326787	14.34125399	14.14116665	14.19125892
SMSRO_SF006730	7.754788098	8.895474662	6.622653638	-2.272821023	-8.600915802	5.90E-06	0.000258515	-4.832671809	hemN	protein_coding	Oxygen-independent coproporphyrinogen-III oxidase 1	SMSROv2_1	540565	541644	+	MSRO_00673	Align with RefSeq:NZ_JTLV01000003.1:SMSRO_RS02845	8.701662379	9.005033303	8.996247167	6.952727419	6.321395205	6.551663115
SMSRO_SF015870	10.43676217	9.521066276	11.35477693	1.833710657	8.531839214	6.34E-06	0.000269946	3.56452702	malX	protein_coding	PTS system maltose- and glucose-specific EIICB component	SMSROv2_1	1201144	1202712	-	MSRO_01587	Align with RefSeq:NZ_JTLV01000005.1:SMSRO_RS06535	9.304863998	9.858643816	9.404273986	11.44767975	11.38610931	11.21900214
SMSRO_SF019160	7.974553589	6.633800461	9.320504187	2.686703726	8.367373416	7.54E-06	0.000312289	6.438406763		protein_coding	hypothetical protein	SMSROv2_1	1457332	1457694	-	MSRO_01916	Align with RefSeq:NZ_JTLV01000006.1:SMSRO_RS07575	7.116699879	6.514535486	6.228312594	8.941045614	9.79747349	9.249254471
SMSRO_SF022110	8.261014389	7.265885014	9.253936372	1.988051359	8.249042278	8.56E-06	0.000336374	3.967008142		protein_coding	hypothetical protein	SMSROv2_1	1691635	1692096	-	MSRO_02211	Align with RefSeq:NZ_JTLV01000008.1:SMSRO_RS08750	7.071961564	7.603193106	7.12974876	9.236935847	9.286442606	9.23780445
SMSRO_SF002040	9.704263635	10.53426513	8.878416248	-1.655848883	-8.2475383	8.57E-06	0.000336374	-3.151085463	pflA	protein_coding	Pyruvate formate-lyase 1-activating enzyme	SMSROv2_1	170533	171156	+	MSRO_00204	Align with RefSeq:NZ_JTLV01000002.1:SMSRO_RS00845	10.53551812	10.51326495	10.55431802	9.075346705	8.703444293	8.843689724
SMSRO_SF009100	14.0331324	14.82087159	13.24608067	-1.574790919	-8.196347408	9.06E-06	0.000346374	-2.978923177	ftsZ	protein_coding	Cell division protein FtsZ	SMSROv2_1	715905	717134	+	MSRO_00910	Align with RefSeq:NZ_JTLV01000003.1:SMSRO_RS03810	14.57155638	14.86482105	15.03366103	13.48184306	13.08167278	13.1652401
SMSRO_SF018570	6.475238734	5.216250415	7.724665399	2.508414984	8.141232862	9.62E-06	0.000358526	5.689946093		protein_coding	hypothetical protein	SMSROv2_1	1411521	1412162	-	MSRO_01857	Align with RefSeq:NZ_JTLV01000006.1:SMSRO_RS07290	4.838164379	5.494071384	5.358373135	7.814448044	7.637171073	7.709204392
SMSRO_SF003830	10.0780527	9.099836055	11.06950984	1.969673789	8.059771091	1.05E-05	0.000382322	3.916795454	steT_2	protein_coding	Serine/threonine exchanger SteT	SMSROv2_1	309642	311054	+	MSRO_00383	Align with RefSeq:NZ_JTLV01000002.1:SMSRO_RS01600	9.477739572	9.033673351	8.771855168	11.35241306	10.92793824	10.90469681
SMSRO_SF012410	7.87727883	6.575606744	9.193579318	2.617972575	7.945902048	1.19E-05	0.000423119	6.138867685		protein_coding	hypothetical protein	SMSROv2_1	951463	951768	-	MSRO_01241	Align with RefSeq:NZ_JTLV01000004.1:SMSRO_RS05090	6.458316308	6.934643975	6.333282154	8.979622646	9.856918773	8.700889124
SMSRO_SF003260	5.191759376	6.840239738	3.602921455	-3.237318283	-7.902264139	1.25E-05	0.000431197	-9.430395539	pbuG	protein_coding	Guanine/hypoxanthine permease PbuG	SMSROv2_1	266541	267956	+	MSRO_00326	Align with RefSeq:NZ_JTLV01000002.1:SMSRO_RS01355	7.002140114	6.964701209	6.522759953	3.873000226	3.936731355	2.851223397
SMSRO_SF010320	9.675431265	10.47160516	8.875932103	-1.595673062	-7.867644962	1.30E-05	0.000431197	-3.022354864	mnmA	protein_coding	tRNA-specific 2-thiouridylase MnmA	SMSROv2_1	799997	801130	+	MSRO_01032	Align with RefSeq:NZ_JTLV01000003.1:SMSRO_RS04310	10.41531343	10.56813637	10.43260689	8.941045614	8.667673162	9.027812128
SMSRO_SF009090	12.41536809	13.24832625	11.58419829	-1.664127963	-7.866857615	1.30E-05	0.000431197	-3.169220331	ftsA	protein_coding	Cell division protein FtsA	SMSROv2_1	714521	715864	+	MSRO_00909	Align with RefSeq:NZ_JTLV01000003.1:SMSRO_RS03805	13.06145105	13.3723413	13.31637577	11.9109215	11.25765723	11.57346171
SMSRO_SF005550	8.263346997	7.394973958	9.136008738	1.74103478	7.695182869	1.58E-05	0.000508496	3.34274842		protein_coding	N-glycosyltransferase	SMSROv2_1	437558	438529	+	MSRO_00555	Align with RefSeq:NZ_JTLV01000003.1:SMSRO_RS02335	7.414193755	7.398211368	7.370756859	9.046563805	9.36299611	8.987360085
SMSRO_SF018810	10.32166458	9.465486974	11.18422426	1.718737286	7.674478037	1.62E-05	0.000508496	3.29148195		protein_coding	hypothetical protein	SMSROv2_1	1437952	1438464	-	MSRO_01881	Align with RefSeq:NZ_JTLV01000006.1:SMSRO_RS07405	9.849805786	9.327684372	9.204295713	11.16594925	11.28152041	11.10073195
SMSRO_SF023130	10.86821847	9.726008682	12.02045052	2.294441837	7.663306091	1.64E-05	0.000508496	4.905641602		protein_coding	Basic membrane protein	SMSROv2_1	1770602	1772002	-	MSRO_02313	Align with RefSeq:NZ_JTLV01000009.1:SMSRO_RS09155	10.41755016	9.475924037	9.258615355	11.91391258	12.27806485	11.86524387
SMSRO_SF022030	11.32692518	12.04307671	10.61456669	-1.428510017	-7.611793084	1.74E-05	0.000528272	-2.691685805	atpC	protein_coding	"ATP synthase epsilon chain, sodium ion specific"	SMSROv2_1	1685216	1685479	-	MSRO_02203	Align with RefSeq:NZ_JTLV01000008.1:SMSRO_RS08710	11.97847345	12.02433836	12.12929329	10.70473931	10.73691224	10.38779441
SMSRO_SF013040	5.025641491	6.68914537	3.407943036	-3.281202334	-7.547286072	1.87E-05	0.000557475	-9.721657678		protein_coding	hypothetical protein	SMSROv2_1	998245	999132	-	MSRO_01304	Align with RefSeq:NZ_JTLV01000005.1:SMSRO_RS05330	6.42312688	6.872583007	6.804172888	4.114008326	3.088734449	2.851223397
SMSRO_SF023060	6.696557052	5.320263861	8.09436672	2.774102859	7.522736928	1.92E-05	0.000562224	6.840505108		protein_coding	hypothetical protein	SMSROv2_1	1763972	1764127	-	MSRO_02306		5.127670996	5.494071384	5.358373135	7.944950068	8.838268716	7.416008016
SMSRO_SF004020	8.547756695	9.552467981	7.529366813	-2.023101167	-7.486633979	2.01E-05	0.000573062	-4.064565585	dnaI	protein_coding	Primosomal protein DnaI	SMSROv2_1	326685	327596	+	MSRO_00402	Align with RefSeq:NZ_JTLV01000002.1:SMSRO_RS01690	9.040378919	9.862640204	9.788104519	7.490384204	7.534990678	7.570041644
SMSRO_SF009220	10.50512332	9.773281248	11.23337351	1.460092258	7.457080478	2.07E-05	0.000573062	2.75125957	rnhC	protein_coding	Ribonuclease HIII	SMSROv2_1	726375	727262	-	MSRO_00922	Align with RefSeq:NZ_JTLV01000003.1:SMSRO_RS03865	9.600946265	9.822169246	9.903404163	11.10094429	11.38427382	11.21900214
SMSRO_SF006040	5.182190199	6.840465556	3.479586026	-3.36087953	-7.444369974	2.11E-05	0.000573062	-10.27366855	uraA	pseudogene	Uracil permease	SMSROv2_1	471553	472858	+	MSRO_00604_MSRO_00605	Align with RefSeq:NZ_JTLV01000003.1:SMSRO_RS02550	6.591071517	7.184967329	6.767178681	2.735496702	4.226237972	3.588188991
SMSRO_SF014630	3.465535104	5.577006608	1.313795592	-4.263211016	-7.429868855	2.14E-05	0.000573062	-19.20235055		pseudogene	putative ABC transporter ATP-binding protein YbbL	SMSROv2_1	1118401	1119482	-	MSRO_01463_MSRO_01464	Align with RefSeq:NZ_JTLV01000005.1:SMSRO_RS05990	5.212559894	5.919377218	5.629675157	0.413568607	2.351768854	1.266260896
SMSRO_SF017970	8.828165877	7.934236106	9.738814597	1.804578491	7.420101352	2.17E-05	0.000573062	3.493270813	gpsB	protein_coding	Cell cycle protein GpsB	SMSROv2_1	1369896	1370222	-	MSRO_01797	Align with RefSeq:NZ_JTLV01000006.1:SMSRO_RS07030	8.111182874	8.015840058	7.660263477	10.04837966	9.531677944	9.601651251
SMSRO_SF022230	9.645576277	8.914345828	10.37711151	1.462765684	7.401852536	2.21E-05	0.000573062	2.756362593		protein_coding	hypothetical protein	SMSROv2_1	1697826	1698833	-	MSRO_02223	Align with RefSeq:NZ_JTLV01000008.1:SMSRO_RS08795	8.780244403	9.061755893	8.905533603	10.44009205	10.33476243	10.35106928
SMSRO_SF004270	9.023318687	7.765056817	10.28907505	2.524018237	7.395478651	2.23E-05	0.000573062	5.75181884		protein_coding	putative chitinase-like	SMSROv2_1	346198	347202	+	MSRO_00427	PSI-blast product annotation refinement	8.554952091	7.504339719	7.186892667	10.0735645	10.4016174	10.41854574
SMSRO_SF006080	12.90912413	13.84790008	11.96683859	-1.881061486	-7.375258501	2.28E-05	0.000576825	-3.683459769		protein_coding	hypothetical protein	SMSROv2_1	474082	474375	-	MSRO_00608	Align with RefSeq:NZ_JTLV01000003.1:SMSRO_RS02560	13.28064717	14.05838422	14.22159816	11.93172996	12.17354284	11.78884243
SMSRO_SF021550	2.626218509	4.433259795	0.836581764	-3.596678031	-7.346138226	2.36E-05	0.000586901	-12.09784378		protein_coding	hypothetical protein	SMSROv2_1	1643590	1644603	+	MSRO_02155	Align with RefSeq:NZ_JTLV01000008.1:SMSRO_RS08495	4.838164379	4.065228085	4.407282735	0.413568607	0.766806354	1.266260896
SMSRO_SF021760	8.34923609	7.076973017	9.650066268	2.573093251	7.310154041	2.46E-05	0.000592328	5.950839681	rpsT	protein_coding	30S ribosomal protein S20	SMSROv2_1	1661067	1661318	+	MSRO_02176	Align with RefSeq:NZ_JTLV01000008.1:SMSRO_RS08590	6.824743863	6.964701209	7.466176425	9.782075069	10.24456462	8.813155356
SMSRO_SF010400	11.70038616	10.97055047	12.42633161	1.45578114	7.309175195	2.47E-05	0.000592328	2.743050418	deoD_2	protein_coding	Purine nucleoside phosphorylase DeoD-type	SMSROv2_1	808167	808877	+	MSRO_01040	Align with RefSeq:NZ_JTLV01000003.1:SMSRO_RS04335	10.73343109	11.16972604	11.01510619	12.48737545	12.22264726	12.57403093
SMSRO_SF002860	11.16526772	10.34304028	11.99265942	1.649619136	7.296835848	2.50E-05	0.000592328	3.137507996	pepA	protein_coding	Cytosol aminopeptidase	SMSROv2_1	231542	232894	-	MSRO_00286	Align with RefSeq:NZ_JTLV01000002.1:SMSRO_RS01195	10.77937505	10.17696567	10.05689819	11.95224256	12.0550957	11.97102914
SMSRO_SF011510	6.512012934	5.306713416	7.698369479	2.391656063	7.229772926	2.71E-05	0.000631216	5.247593847		protein_coding	hypothetical protein	SMSROv2_1	886631	886927	+	MSRO_01151	Align with RefSeq:NZ_JTLV01000004.1:SMSRO_RS04715	5.575129973	5.409182486	4.892709563	7.446991609	7.586985316	8.161078659
SMSRO_SF019380	11.05955989	11.69832994	10.42327698	-1.275052966	-7.123012507	3.08E-05	0.000680066	-2.420077025	fruA_1	pseudogene	PTS system fructose-specific EIIABC component	SMSROv2_1	1472885	1474608	-	MSRO_01938_MSRO_01939	Align with RefSeq:NZ_JTLV01000006.1:SMSRO_RS07665	11.75083198	11.60974676	11.73341257	10.48904776	10.4339179	10.34040236
SMSRO_SF012460	12.0129944	11.3233382	12.7045945	1.381256299	7.119558882	3.09E-05	0.000680066	2.604951115	oppD	protein_coding	Oligopeptide transport ATP-binding protein OppD	SMSROv2_1	957577	959280	-	MSRO_01246	Align with RefSeq:NZ_JTLV01000004.1:SMSRO_RS05115	11.39899254	11.12550831	11.4451042	12.90015227	12.48405436	12.72415473
SMSRO_SF018560	3.257317903	5.152851028	1.347897458	-3.804953571	-7.117306212	3.10E-05	0.000680066	-13.97671652		protein_coding	hypothetical protein	SMSROv2_1	1411012	1411509	+	MSRO_01856	Align with RefSeq:NZ_JTLV01000006.1:SMSRO_RS07280	4.606838833	5.650190586	5.255279642	1.998531108	0.766806354	1.266260896
SMSRO_SF022530	4.211175372	6.28920906	2.108881323	-4.180327737	-7.112830377	3.12E-05	0.000680066	-18.13026035		protein_coding	Integral membrane protein	SMSROv2_1	1720318	1721184	-	MSRO_02253	Align with RefSeq:NZ_JTLV01000008.1:SMSRO_RS08920. Conserved Protein Domain Family pfam09529:intg_mem_TP0381	5.916166891	6.430877557	6.56648133	2.735496702	0.766806354	2.851223397
SMSRO_SF018820	8.39879511	7.17082717	9.665557435	2.494730265	7.104362915	3.15E-05	0.000680066	5.636229138		protein_coding	Ribosome inactivating protein	SMSROv2_1	1438476	1439966	-	MSRO_01882	Align with RefSeq:NZ_JTLV01000006.1:SMSRO_RS07410	7.630171337	7.079033884	6.767178681	9.65435994	10.28840679	8.973620028
SMSRO_SF006460	8.253639122	7.356178955	9.156192259	1.800013304	7.038845403	3.41E-05	0.00072544	3.482234364		protein_coding	hypothetical protein	SMSROv2_1	512174	512842	+	MSRO_00646	Align with RefSeq:NZ_JTLV01000003.1:SMSRO_RS02715	7.748612794	7.079033884	7.214637658	9.053813544	9.246586618	9.179150232
SMSRO_SF015930	4.096083082	6.092110407	2.152360837	-3.93974957	-6.992488305	3.60E-05	0.000742773	-15.34556192		protein_coding	hypothetical protein	SMSROv2_1	1206650	1207714	-	MSRO_01593	Align with RefSeq:NZ_JTLV01000005.1:SMSRO_RS06560	6.350063418	6.514535486	5.358373135	1.998531108	3.088734449	1.266260896
SMSRO_SF019630	7.128700164	6.086576024	8.160098167	2.073522143	6.982794984	3.65E-05	0.000742773	4.209130218		protein_coding	hypothetical protein	SMSROv2_1	1496721	1497671	+	MSRO_01963		6.273101436	6.247431416	5.709845505	7.831421122	8.388858173	8.321543332
SMSRO_SF004800	12.21462144	12.94847727	11.47592129	-1.472555976	-6.979887382	3.66E-05	0.000742773	-2.775131194	spoIIIE	protein_coding	DNA translocase SpoIIIE	SMSROv2_1	394231	397200	+	MSRO_00480	Align with RefSeq:NZ_JTLV01000003.1:SMSRO_RS02000	12.59428823	12.96027897	13.30351421	11.44905506	11.48191036	11.49868182
SMSRO_SF018700	9.978462278	9.2515336	10.70616144	1.454627839	6.964718332	3.73E-05	0.000742773	2.740858481	rpsD	protein_coding	30S ribosomal protein S4	SMSROv2_1	1427814	1428428	+	MSRO_01870	Align with RefSeq:NZ_JTLV01000006.1:SMSRO_RS07355	9.528291723	9.155951255	9.058812853	10.62423995	10.7195476	10.78393028
SMSRO_SF006490	6.291659765	4.903031758	7.663496662	2.760464904	6.962558822	3.74E-05	0.000742773	6.776145741		protein_coding	dUTPase	SMSROv2_1	515976	516485	+	MSRO_00649	Align with RefSeq:NZ_JTLV01000003.1:SMSRO_RS02730	4.33120439	4.757105789	5.709845505	7.67095645	7.864838437	7.416008016
SMSRO_SF015020	10.49827294	9.656747626	11.34438778	1.68764015	6.93277557	3.87E-05	0.000760129	3.221293579	parE	protein_coding	DNA topoisomerase 4 subunit B	SMSROv2_1	1144396	1146336	-	MSRO_01502	Align with RefSeq:NZ_JTLV01000005.1:SMSRO_RS06155	10.05625666	9.638583966	9.258615355	11.1792691	11.56689734	11.29001525
SMSRO_SF014400	4.599316475	5.979265111	3.231970323	-2.747294788	-6.905556667	4.01E-05	0.000775668	-6.714568955		protein_coding	hypothetical protein	SMSROv2_1	1101470	1102360	-	MSRO_01440	Align with RefSeq:NZ_JTLV01000005.1:SMSRO_RS05895	5.864636591	6.092708821	5.992245236	3.220923529	3.574161276	2.851223397
SMSRO_SF024350	8.90068636	8.034322037	9.789192437	1.7548704	6.877055784	4.15E-05	0.000788884	3.374959992		protein_coding	hypothetical protein	SMSROv2_1	1862199	1862558	-	MSRO_02435	Align with RefSeq:NZ_JTLV01000010.1:SMSRO_RS09635	8.217703197	7.97211868	7.901271576	9.903416568	10.10442826	9.305179885
SMSRO_SF011000	9.363780861	8.392530954	10.35079002	1.958259068	6.864309642	4.21E-05	0.000788884	3.885927723		protein_coding	30S ribosomal protein S21	SMSROv2_1	848283	848447	+	MSRO_01100	Align with RefSeq:NZ_JTLV01000003.1:SMSRO_RS04575	8.70898572	8.191336854	8.261943372	10.21608497	10.90507815	9.899256093
SMSRO_SF019440	9.785273446	10.56678677	9.010871295	-1.555915474	-6.860676874	4.23E-05	0.000788884	-2.940202403	nusA_1	protein_coding	Transcription termination/antitermination protein NusA	SMSROv2_1	1478133	1479551	-	MSRO_01944	Align with RefSeq:NZ_JTLV01000006.1:SMSRO_RS07690	10.39955841	10.69682492	10.61022279	9.359012444	8.772430903	8.87359121
SMSRO_SF012140	7.182367167	6.14266754	8.203034743	2.060367203	6.812411731	4.49E-05	0.000819101	4.170924515		protein_coding	hypothetical protein	SMSROv2_1	931066	931383	-	MSRO_01214	Align with RefSeq:NZ_JTLV01000004.1:SMSRO_RS04965	5.697986721	6.593607057	6.172817482	8.17511984	8.133128568	8.321543332
SMSRO_SF006930	2.580149603	4.338314132	0.837145275	-3.501168857	-6.810203223	4.50E-05	0.000819101	-11.32287846		protein_coding	hypothetical protein	SMSROv2_1	553976	554938	+	MSRO_00693	Align with RefSeq:NZ_JTLV01000003.1:SMSRO_RS02920	4.606838833	4.757105789	3.670317141	0.413568607	0.766806354	1.266260896
SMSRO_SF018000	13.29011795	12.56700304	14.01905722	1.452054181	6.773136238	4.72E-05	0.000847272	2.735973356	hup	protein_coding	DNA-binding protein HU	SMSROv2_1	1371361	1371633	-	MSRO_01800	Align with RefSeq:NZ_JTLV01000006.1:SMSRO_RS07045	12.83586659	12.4723324	12.38494427	13.95139367	14.36357848	13.73259232
SMSRO_SF002770	11.80504197	12.40605572	11.20406778	-1.201987944	-6.738230962	4.93E-05	0.000866461	-2.300564562	mgtA_1	protein_coding	"Magnesium-transporting ATPase, P-type 1"	SMSROv2_1	219412	222126	+	MSRO_00277	Align with RefSeq:NZ_JTLV01000002.1:SMSRO_RS01155	12.30335285	12.41157134	12.50706886	11.16929076	11.34139988	11.09756814
SMSRO_SF016480	2.477371043	4.132561568	0.838510334	-3.294051234	-6.735989042	4.94E-05	0.000866461	-9.808627208		protein_coding	hypothetical protein	SMSROv2_1	1247456	1248634	+	MSRO_01648	Align with RefSeq:NZ_JTLV01000005.1:SMSRO_RS06775	4.4755943	4.271678962	3.670317141	0.413568607	0.766806354	1.266260896
SMSRO_SF000080	10.44609198	11.24257017	9.661405316	-1.58116485	-6.725452618	5.00E-05	0.000867711	-2.992113392	dnaX_1	protein_coding	DNA polymerase III subunit tau	SMSROv2_1	9278	11353	+	MSRO_00008	Align with RefSeq:NZ_JTLV01000001.1:SMSRO_RS00035	11.25382791	11.21106228	11.26277418	10.12609561	9.46377388	9.359018037
SMSRO_SF002110	8.754331039	7.93345045	9.568926572	1.635476122	6.688175134	5.24E-05	0.000898644	3.106900677	sufD	protein_coding	FeS cluster assembly protein SufD	SMSROv2_1	177564	178397	+	MSRO_00211	Align with RefSeq:NZ_JTLV01000002.1:SMSRO_RS00875	7.776763834	7.97211868	8.062634564	9.764507789	9.171947817	9.77801355
SMSRO_SF024500	13.62091505	12.97020618	14.27081831	1.300612129	6.593119156	5.91E-05	0.001001292	2.463333786	mreB_4	protein_coding	Rod shape-determining protein MreB	SMSROv2_1	1874186	1875232	+	MSRO_02450	Align with RefSeq:NZ_JTLV01000010.1:SMSRO_RS09700	12.89324592	13.01247163	13.00694767	14.48528235	13.89496182	14.43258092
SMSRO_SF009250	13.30189085	14.05725058	12.55029946	-1.506951121	-6.570976008	6.08E-05	0.001007141	-2.842087795	rpsB	protein_coding	30S ribosomal protein S2	SMSROv2_1	729058	729984	+	MSRO_00925	Align with RefSeq:NZ_JTLV01000003.1:SMSRO_RS03880	14.27841836	13.90309857	13.98458567	12.89662859	12.09379753	12.6548164
SMSRO_SF016340	3.084405452	4.811687114	1.33732029	-3.474366824	-6.570757894	6.08E-05	0.001007141	-11.11446673		protein_coding	hypothetical protein	SMSROv2_1	1237765	1238277	-	MSRO_01634	Align with RefSeq:NZ_JTLV01000005.1:SMSRO_RS06710	4.33120439	4.888350323	5.255279642	1.998531108	0.766806354	1.266260896
SMSRO_SF000140	13.63366901	14.16662968	13.09967132	-1.066958363	-6.553993534	6.21E-05	0.001009581	-2.09501179	ftsH	protein_coding	ATP-dependent zinc metalloprotease FtsH	SMSROv2_1	15563	17584	+	MSRO_00014	Align with RefSeq:NZ_JTLV01000001.1:SMSRO_RS00065	14.05095346	14.17626341	14.27631101	13.06887571	13.16528286	13.06432762
SMSRO_SF016420	2.362058093	3.905900388	0.839926113	-3.065974275	-6.551517676	6.23E-05	0.001009581	-8.374332929		protein_coding	hypothetical protein	SMSROv2_1	1242982	1243266	+	MSRO_01642	Align with RefSeq:NZ_JTLV01000005.1:SMSRO_RS06745	3.990167473	4.065228085	3.670317141	0.413568607	0.766806354	1.266260896
SMSRO_SF011590	6.994284928	6.011370756	7.95429135	1.942920594	6.526848263	6.43E-05	0.001030534	3.844832088		protein_coding	hypothetical protein	SMSROv2_1	890949	892055	+	MSRO_01159	Align with RefSeq:NZ_JTLV01000004.1:SMSRO_RS04740	6.060556801	6.247431416	5.709845505	7.613240952	8.079689309	8.254945583
SMSRO_SF018520	8.20322363	7.358176602	9.061505725	1.703329123	6.515497234	6.52E-05	0.001034413	3.256515567		pseudogene	aldo/keto reductase pseudogene	SMSROv2_1	1408100	1408921	-	MSRO_01851_MSRO_01852	Align with RefSeq:NZ_JTLV01000006.1:SMSRO_RS11180	7.705328696	7.184967329	7.158603623	8.948843984	9.348006936	8.87359121
SMSRO_SF006560	7.380690703	8.351701072	6.412981255	-1.938719817	-6.49103621	6.73E-05	0.001049141	-3.833653155	ywpJ_2	protein_coding	Putative phosphatase YwpJ	SMSROv2_1	521757	522221	+	MSRO_00656	Align with RefSeq:NZ_JTLV01000003.1:SMSRO_RS02765	7.984143685	8.436250729	8.675317822	6.75341861	6.124358358	6.310655015
SMSRO_SF011850	2.973168009	4.602977156	1.334782157	-3.268194999	-6.487910798	6.76E-05	0.001049141	-9.634401175		protein_coding	putative Adhesion Related Protein 2	SMSROv2_1	908030	909277	+	MSRO_01185	Align with RefSeq:NZ_JTLV01000004.1:SMSRO_RS04845	4.606838833	4.452251208	4.748319653	1.998531108	0.766806354	1.266260896
SMSRO_SF018100	7.939267771	8.80330598	7.073265003	-1.730040978	-6.462186926	6.98E-05	0.001073058	-3.317372407		protein_coding	hypothetical protein	SMSROv2_1	1377724	1379190	+	MSRO_01810	Align with RefSeq:NZ_JTLV01000006.1:SMSRO_RS07100	8.52206873	8.700178721	9.218068563	7.07178009	7.242539785	6.88097074
SMSRO_SF004010	9.028871816	9.84297059	8.223520572	-1.619450017	-6.43366008	7.24E-05	0.001080735	-3.072578814	dnaB	protein_coding	Replication initiation and membrane attachment protein	SMSROv2_1	325415	326656	+	MSRO_00401	Align with RefSeq:NZ_JTLV01000002.1:SMSRO_RS01685	9.507443166	10.16406999	9.8732572	8.474264539	8.201434581	7.952761423
SMSRO_SF006170	12.8078265	12.25803109	13.36075492	1.102723832	6.433140592	7.25E-05	0.001080735	2.1475978		protein_coding	Probable NADH oxidase	SMSROv2_1	488513	489871	+	MSRO_00617	Align with RefSeq:NZ_JTLV01000003.1:SMSRO_RS02605	12.28631893	12.31643735	12.16972014	13.39602749	13.47739757	13.20105749
SMSRO_SF010440	11.85180108	11.21282352	12.48991425	1.277090736	6.43288149	7.25E-05	0.001080735	2.423497739		protein_coding	Nucleoside 2-deoxyribosyltransferase	SMSROv2_1	812177	812758	+	MSRO_01044	Align with RefSeq:NZ_JTLV01000003.1:SMSRO_RS04355	10.94203498	11.22665071	11.47981734	12.54188521	12.5502139	12.37020433
SMSRO_SF006980	8.311574183	7.316141335	9.321740377	2.005599042	6.41175251	7.45E-05	0.001099505	4.015554002		protein_coding	Acetyltransferase (GNAT) family	SMSROv2_1	556646	557773	+	MSRO_00698	Align with RefSeq:NZ_JTLV01000003.1:SMSRO_RS02945	7.790636009	7.210278418	6.909783076	9.046563805	9.819374404	9.092809383
SMSRO_SF007160	10.09290923	9.166406686	11.03257614	1.866169455	6.403595176	7.53E-05	0.001100223	3.645633304		protein_coding	hypothetical protein	SMSROv2_1	566882	567652	+	MSRO_00716	Align with RefSeq:NZ_JTLV01000003.1:SMSRO_RS09910	9.685047665	8.92320908	8.871079547	10.91241781	11.49217261	10.67352866
SMSRO_SF006470	9.192281401	8.347162826	10.04728402	1.700121193	6.370514589	7.85E-05	0.001137059	3.249282528	ravA	protein_coding	ATPase RavA	SMSROv2_1	512856	514400	+	MSRO_00647	Align with RefSeq:NZ_JTLV01000003.1:SMSRO_RS02720	8.8009533	8.228974511	7.984207917	9.887274357	10.338559	9.913719322
SMSRO_SF004480	9.663756635	8.930633541	10.40168823	1.471054693	6.337404031	8.20E-05	0.001175452	2.772244866	rpoE	protein_coding	DNA-directed RNA polymerase subunit delta	SMSROv2_1	366729	367268	+	MSRO_00448	Align with RefSeq:NZ_JTLV01000003.1:SMSRO_RS01855	9.034561592	8.645559137	9.111416937	10.31594372	10.70491568	10.17014274
SMSRO_SF009270	13.03466968	13.75449137	12.32409159	-1.430399777	-6.329656269	8.28E-05	0.001176019	-2.695213905	tsf	protein_coding	Elongation factor Ts	SMSROv2_1	730377	731267	+	MSRO_00927	Align with RefSeq:NZ_JTLV01000003.1:SMSRO_RS03885	13.85301143	13.66471183	13.74341732	12.81151058	12.08365354	12.05171336
SMSRO_SF006660	9.705167026	9.099819692	10.30678489	1.206965194	6.320168574	8.38E-05	0.001179365	2.30851514	argS	protein_coding	Arginine--tRNA ligase	SMSROv2_1	532651	534324	+	MSRO_00666	Align with RefSeq:NZ_JTLV01000003.1:SMSRO_RS02815	9.05194367	9.116332426	9.133387337	10.26375545	10.27261791	10.39296537
SMSRO_SF009050	9.2867807	10.04837068	8.540641826	-1.507728856	-6.293062982	8.69E-05	0.001210276	-2.843620333		protein_coding	hypothetical protein	SMSROv2_1	712195	712713	+	MSRO_00905	Align with RefSeq:NZ_JTLV01000003.1:SMSRO_RS03785	10.42868212	9.862640204	9.83354749	8.685031635	8.567706254	8.343076493
SMSRO_SF010720	2.362058093	3.913607852	0.839926113	-3.073681738	-6.282741961	8.80E-05	0.001215309	-8.419191742		protein_coding	Chromate transporter	SMSROv2_1	832322	832969	+	MSRO_01072	Align with RefSeq:NZ_JTLV01000003.1:SMSRO_RS04460	3.783716595	3.534713368	4.407282735	0.413568607	0.766806354	1.266260896
SMSRO_SF009190	9.262878817	9.967692356	8.570727867	-1.396964489	-6.259918115	9.07E-05	0.001231289	-2.633469023		pseudogene	hypothetical protein	SMSROv2_1	725142	726361	+	MSRO_00919_MSRO_00920_MSRO_00921	Align with RefSeq:NZ_JTLV01000003.1:SMSRO_RS09955	9.917747927	10.10793976	9.87760267	8.703587454	8.738349908	8.232045181
SMSRO_SF022080	10.52587594	9.781474558	11.25703898	1.475564417	6.25868234	9.08E-05	0.001231289	2.780924192	atpF	protein_coding	"ATP synthase subunit b, sodium ion specific"	SMSROv2_1	1689908	1690435	-	MSRO_02208	Align with RefSeq:NZ_JTLV01000008.1:SMSRO_RS08735	9.460487407	9.866625552	10.02982269	11.07445588	11.10776912	11.61609499
SMSRO_SF018110	6.551463823	7.796873496	5.345192169	-2.451681327	-6.222902516	9.52E-05	0.001278731	-5.47053271		protein_coding	hypothetical protein	SMSROv2_1	1379287	1379634	+	MSRO_01811	Align with RefSeq:NZ_JTLV01000006.1:SMSRO_RS07105	7.432005031	8.001412987	8.000238027	5.542851624	5.896089371	4.436185897
SMSRO_SF009110	12.92531364	13.62999431	12.21747812	-1.412516185	-6.179998455	0.000100722	0.001340855	-2.662010358	sepF	protein_coding	Cell division protein SepF	SMSROv2_1	717137	717562	+	MSRO_00911	Align with RefSeq:NZ_JTLV01000003.1:SMSRO_RS03815	13.16492674	13.73261261	14.00707163	12.23095204	12.31321855	12.10310026
SMSRO_SF009490	8.741001695	7.941286946	9.562264213	1.620977266	6.14844332	0.000105004	0.001385502	3.075833194		protein_coding	hypothetical protein	SMSROv2_1	743419	743910	-	MSRO_00949	Align with RefSeq:NZ_JTLV01000003.1:SMSRO_RS03975	8.22793512	7.782640882	7.795012889	9.595962961	9.914011279	9.130447041
SMSRO_SF010240	2.561644385	4.298868482	0.837393604	-3.461474878	-6.109227231	0.000110602	0.001446562	-11.01559011		protein_coding	hypothetical protein	SMSROv2_1	793711	794217	-	MSRO_01024	Align with RefSeq:NZ_JTLV01000003.1:SMSRO_RS04280	4.606838833	5.008644556	3.307747062	0.413568607	0.766806354	1.266260896
SMSRO_SF006860	6.024040911	7.253057467	4.763823327	-2.489234139	-6.068719531	0.000116723	0.0015046	-5.614798073		protein_coding	hypothetical protein	SMSROv2_1	550412	551101	+	MSRO_00686	Align with RefSeq:NZ_JTLV01000003.1:SMSRO_RS02900	7.20221795	7.483729439	7.070247748	4.937130563	3.936731355	5.514188409
SMSRO_SF018170	10.2909814	10.90172564	9.682354315	-1.219371321	-6.063419172	0.000117551	0.0015046	-2.328452289	deoC1	protein_coding	Deoxyribose-phosphate aldolase 1	SMSROv2_1	1382758	1383420	-	MSRO_01817	Align with RefSeq:NZ_JTLV01000006.1:SMSRO_RS07130	11.07833734	10.77735821	10.84357786	9.808031302	9.484482777	9.75410093
SMSRO_SF021280	6.993499086	5.262837882	8.613325054	3.350487173	6.060131985	0.000118067	0.0015046	10.19992877		protein_coding	hypothetical protein	SMSROv2_1	1624349	1625398	-	MSRO_02128		4.33120439	5.919377218	5.629675157	8.252772396	7.885747426	9.942217929
SMSRO_SF005280	10.62681952	11.40518785	9.864206516	-1.540981339	-6.039683857	0.000121335	0.001524136	-2.909923728	rplW	protein_coding	50S ribosomal protein L23	SMSROv2_1	423023	423310	+	MSRO_00528	Align with RefSeq:NZ_JTLV01000003.1:SMSRO_RS02195	11.51425205	11.30510196	11.39293496	10.17678097	10.0999617	9.271885445
SMSRO_SF015100	10.6202684	11.21970932	10.01357579	-1.20613353	-6.037774386	0.000121645	0.001524136	-2.307184744	nnr	pseudogene	Bifunctional NAD(P)H-hydrate repair enzyme Nnr	SMSROv2_1	1150406	1151942	-	MSRO_01510_MSRO_01511	Align with RefSeq:NZ_JTLV01000005.1:SMSRO_RS06190	11.00734706	11.30363282	11.35603931	9.915405792	9.939233862	10.19995155
SMSRO_SF016530	8.059423936	7.250602785	8.853148094	1.602545309	5.995147274	0.000128793	0.001600248	3.036786131	stxA_2	protein_coding	Shiga toxin subunit A precursor	SMSROv2_1	1253115	1254512	-	MSRO_01653	Align with RefSeq:NZ_JTLV01000005.1:SMSRO_RS06800	7.550882427	6.994144987	7.186892667	8.547994928	8.921624463	9.155004145
SMSRO_SF014100	8.86675276	8.179411736	9.56156285	1.382151114	5.96800088	0.000133579	0.001646004	2.606567307		protein_coding	Membrane transport protein	SMSROv2_1	1079015	1080229	-	MSRO_01410	Align with RefSeq:NZ_JTLV01000005.1:SMSRO_RS05780	8.471294162	8.178569558	7.866714354	9.590988145	9.518350413	9.574599926
SMSRO_SF004650	11.40724267	12.26716593	10.54475352	-1.722412413	-5.910156276	0.000144428	0.001765104	-3.299877373	arcC1	pseudogene	Carbamate kinase 1	SMSROv2_1	381032	381964	+	MSRO_00465_MSRO_00466	Align with RefSeq:NZ_JTLV01000003.1:SMSRO_RS01940	12.33505513	12.1514664	12.31377253	10.0264371	11.26565556	10.35106928
SMSRO_SF004360	8.07631816	8.772888275	7.392750925	-1.38013735	-5.903977212	0.000145642	0.001765467	-2.602931508		protein_coding	hypothetical protein	SMSROv2_1	357012	357458	+	MSRO_00436	Align with RefSeq:NZ_JTLV01000003.1:SMSRO_RS01795	8.912999612	8.598408043	8.799600158	7.468851043	7.481051871	7.196998234
SMSRO_SF023280	2.936377561	4.524843048	1.334244089	-3.190598959	-5.876601841	0.000151153	0.00181749	-9.129899369		protein_coding	hypothetical protein	SMSROv2_1	1782096	1783151	+	MSRO_02328	Align with RefSeq:NZ_JTLV01000009.1:SMSRO_RS09220	3.990167473	4.452251208	5.14424833	1.998531108	0.766806354	1.266260896
SMSRO_SF023370	6.373954654	7.287825541	5.461447466	-1.826378074	-5.858639907	0.00015489	0.001834696	-3.546456064		protein_coding	hypothetical protein	SMSROv2_1	1788723	1788992	+	MSRO_02337	Align with RefSeq:NZ_JTLV01000009.1:SMSRO_RS09260	7.071961564	7.353473053	7.466176425	5.367764918	5.811200473	5.173151492
SMSRO_SF013240	3.293270203	4.990350058	1.598244647	-3.392105411	-5.857906236	0.000155045	0.001834696	-10.49845708		protein_coding	hypothetical protein	SMSROv2_1	1011178	1011741	-	MSRO_01324	Align with RefSeq:NZ_JTLV01000005.1:SMSRO_RS05415	4.838164379	5.008644556	5.14424833	2.735496702	0.766806354	1.266260896
SMSRO_SF001360	4.177439081	5.542880165	2.821275167	-2.721604998	-5.837527051	0.00015941	0.001861544	-6.596062176		protein_coding	ABC-2 family transporter protein	SMSROv2_1	112924	114573	+	MSRO_00136	Align with RefSeq:NZ_JTLV01000001.1:SMSRO_RS00560	5.292730243	6.092708821	5.255279642	3.220923529	2.351768854	2.851223397
SMSRO_SF008760	2.186885233	3.556437239	0.842085374	-2.714351865	-5.835687133	0.000159811	0.001861544	-6.562983767		protein_coding	hypothetical protein	SMSROv2_1	693477	693935	-	MSRO_00876	Align with RefSeq:NZ_JTLV01000003.1:SMSRO_RS03685	3.542708496	3.824219985	3.307747062	0.413568607	0.766806354	1.266260896
SMSRO_SF004100	10.46136663	11.20392145	9.716050937	-1.487870514	-5.814010992	0.000164612	0.001899349	-2.804746756	trmFO_1	protein_coding	Methylenetetrahydrofolate--tRNA-(uracil-5-)-methyltransferase TrmFO	SMSROv2_1	334931	336148	+	MSRO_00410	Align with RefSeq:NZ_JTLV01000002.1:SMSRO_RS01730	10.73343109	11.2420725	11.65584287	9.907424057	9.583789977	9.645639263
SMSRO_SF012390	12.92524713	12.33444574	13.51671682	1.182271083	5.809617671	0.000165604	0.001899349	2.269337339		pseudogene	hypothetical protein	SMSROv2_1	949380	951163	-	MSRO_01239_MSRO_01240	Align with RefSeq:NZ_JTLV01000004.1:SMSRO_RS09990	12.61099822	12.26904665	12.11464187	13.57517291	13.26440874	13.71721436
SMSRO_SF021770	9.48920315	8.809389838	10.1686648	1.359274959	5.803905473	0.000166903	0.001899637	2.565562123		protein_coding	hypothetical protein	SMSROv2_1	1661396	1662883	-	MSRO_02177	Align with RefSeq:NZ_JTLV01000008.1:SMSRO_RS08595	9.011054839	8.539714049	8.871079547	9.935169047	10.47589017	10.10231125
SMSRO_SF017630	5.145066755	4.057491363	6.210368918	2.152877554	5.782520745	0.000171865	0.001941295	4.447139172		protein_coding	hypothetical protein	SMSROv2_1	1337208	1337669	+	MSRO_01763	Align with RefSeq:NZ_JTLV01000006.1:SMSRO_RS06895	3.783716595	4.452251208	3.959823758	6.085993949	6.193071108	6.395543913
SMSRO_SF021450	4.356162729	5.575717936	3.102923858	-2.472794077	-5.77054968	0.000174712	0.001947735	-5.551178473	gadC	protein_coding	Probable glutamate/gamma-aminobutyrate antiporter	SMSROv2_1	1638215	1639630	-	MSRO_02145	Align with RefSeq:NZ_JTLV01000008.1:SMSRO_RS08455	5.509541632	5.856641463	5.358373135	2.735496702	3.088734449	3.588188991
SMSRO_SF000120	7.667773713	8.534693823	6.767420023	-1.767273799	-5.769150055	0.000175048	0.001947735	-3.404100898	yfiC	protein_coding	tRNA1(Val) (adenine(37)-N6)-methyltransferase	SMSROv2_1	13450	14172	+	MSRO_00012	Align with RefSeq:NZ_JTLV01000001.1:SMSRO_RS00055	8.418667232	8.457545508	8.743566123	6.75341861	6.25865945	7.374785353
SMSRO_SF010910	6.052182125	6.972851744	5.13922097	-1.833630774	-5.732808732	0.000184023	0.002025855	-3.564329655		protein_coding	hypothetical protein	SMSROv2_1	842972	843853	+	MSRO_01091	Align with RefSeq:NZ_JTLV01000003.1:SMSRO_RS04540	6.903455839	7.210278418	6.804172888	5.367764918	4.854269195	5.173151492
SMSRO_SF001380	8.828692228	8.20395965	9.458024998	1.254065348	5.729804871	0.000184786	0.002025855	2.385125778	tcyP	protein_coding	L-cystine uptake protein TcyP	SMSROv2_1	116556	118091	+	MSRO_00138	Align with RefSeq:NZ_JTLV01000001.1:SMSRO_RS00570	8.436423702	8.112981216	8.0472866	9.399410544	9.544883483	9.431167823
SMSRO_SF000040	11.29475923	11.80851626	10.78184522	-1.02667104	-5.701357371	0.000192189	0.002091631	-2.037317796	gyrA	protein_coding	DNA gyrase subunit A	SMSROv2_1	4810	7263	+	MSRO_00004	Align with RefSeq:NZ_JTLV01000001.1:SMSRO_RS00020	11.87566049	11.68050402	11.86835285	10.85339949	10.68715921	10.8034793
SMSRO_SF000050	11.73792239	12.28466953	11.1974155	-1.087254028	-5.688924542	0.000195523	0.002104094	-2.124692454	serS	protein_coding	Serine--tRNA ligase	SMSROv2_1	7277	8548	+	MSRO_00005	Align with RefSeq:NZ_JTLV01000001.1:SMSRO_RS00025	12.41279294	12.11507663	12.32336123	11.37718722	11.20663724	10.99247906
SMSRO_SF020050	7.782388689	8.864784725	6.749733958	-2.115050767	-5.676653331	0.000198875	0.002104094	-4.332052619	mngR	protein_coding	Mannosyl-D-glycerate transport/metabolism system repressor MngR	SMSROv2_1	1528908	1529570	-	MSRO_02005	Align with RefSeq:NZ_JTLV01000007.1:SMSRO_RS07870	8.530360103	8.983173869	9.111416937	7.283933327	6.995625044	5.789822852
SMSRO_SF007310	8.481098534	9.137232583	7.841460299	-1.295772284	-5.672017439	0.000200158	0.002104094	-2.455083825	mepA_2	protein_coding	Multidrug export protein MepA	SMSROv2_1	580846	582453	+	MSRO_00731	Align with RefSeq:NZ_JTLV01000003.1:SMSRO_RS03075	9.1412686	9.129659957	9.140637076	8.035620427	7.906357706	7.533047437
SMSRO_SF003080	5.736577661	7.144355942	4.347544126	-2.796811816	-5.66903016	0.000200989	0.002104094	-6.949030996	clpB_3	protein_coding	Chaperone protein ClpB	SMSROv2_1	246239	246673	+	MSRO_00308	Align with RefSeq:NZ_JTLV01000002.1:SMSRO_RS09875	7.002140114	7.524659703	6.909783076	3.873000226	5.521693856	3.588188991
SMSRO_SF000100	10.50954704	11.08850799	9.937457628	-1.151050358	-5.66500038	0.000202116	0.002104094	-2.220755182	tmk	protein_coding	Thymidylate kinase	SMSROv2_1	11975	12619	+	MSRO_00010	Align with RefSeq:NZ_JTLV01000001.1:SMSRO_RS00045	11.02359047	11.05391277	11.19126315	10.15672	9.968930177	9.662865677
SMSRO_SF022250	7.3518306	6.237693672	8.438116836	2.200423164	5.664262936	0.000202323	0.002104094	4.59614134		protein_coding	hypothetical protein	SMSROv2_1	1699871	1700629	+	MSRO_02225	Align with RefSeq:NZ_JTLV01000008.1:SMSRO_RS08805	5.440828882	6.739827798	6.608916597	8.66623404	8.005211093	8.649965188
SMSRO_SF016100	2.811656652	4.279351402	1.332794592	-2.946556809	-5.661102504	0.000203212	0.002104094	-7.7090699		protein_coding	hypothetical protein	SMSROv2_1	1221036	1221764	-	MSRO_01610	Align with RefSeq:NZ_JTLV01000005.1:SMSRO_RS06620	4.606838833	3.824219985	4.407282735	1.998531108	0.766806354	1.266260896
SMSRO_SF001240	9.879246877	9.224262475	10.53737832	1.313115849	5.651158064	0.000206039	0.002118646	2.484776085	glyA	protein_coding	Serine hydroxymethyltransferase	SMSROv2_1	99321	100562	+	MSRO_00124	Align with RefSeq:NZ_JTLV01000001.1:SMSRO_RS00515	9.616606609	9.0755948	8.963916513	10.40083262	10.66918147	10.54934925
SMSRO_SF009120	9.717576807	10.53313834	8.890821485	-1.642316859	-5.637216583	0.000210072	0.002145328	-3.121667458		protein_coding	hypothetical protein	SMSROv2_1	717555	717971	+	MSRO_00912	Align with RefSeq:NZ_JTLV01000003.1:SMSRO_RS03820	9.911413361	10.70797408	11.0091773	8.994769189	8.667673162	9.014453746
SMSRO_SF000940	8.279262184	8.99242798	7.58635088	-1.4060771	-5.624691563	0.000213768	0.002162207	-2.650155658	ligA_1	protein_coding	DNA ligase	SMSROv2_1	73537	75540	+	MSRO_00094	Align with RefSeq:NZ_JTLV01000001.1:SMSRO_RS00375	9.022856091	8.795240918	9.162170238	7.864779719	7.586985316	7.24354082
SMSRO_SF023180	6.463532988	5.252055982	7.616269143	2.36421316	5.621820323	0.000214625	0.002162207	5.148717663		protein_coding	hypothetical protein	SMSROv2_1	1775489	1775683	-	MSRO_02318	Align with RefSeq:NZ_JTLV01000009.1:SMSRO_RS09180	4.606838833	5.856641463	5.358373135	7.01348145	8.079689309	7.866173738
SMSRO_SF008230	3.857278504	5.063810293	2.642080601	-2.421729692	-5.616665178	0.000216174	0.002163186	-5.358130399		protein_coding	ATP-dependent helicase HepA	SMSROv2_1	647288	648913	+	MSRO_00823	Align with RefSeq:NZ_JTLV01000003.1:SMSRO_RS03440	4.941257872	5.119675869	5.14424833	2.735496702	2.351768854	2.851223397
SMSRO_SF021640	2.354543444	3.908426938	0.840020064	-3.068406874	-5.500150416	0.000254555	0.002516097	-8.388465218		protein_coding	hypothetical protein	SMSROv2_1	1652416	1653336	-	MSRO_02164	Align with RefSeq:NZ_JTLV01000008.1:SMSRO_RS08540	3.253201878	3.534713368	4.892709563	0.413568607	0.766806354	1.266260896
SMSRO_SF023500	10.19305929	10.85200715	9.536562292	-1.315444853	-5.499422898	0.000254816	0.002516097	-2.488790604	alsD_1	pseudogene	Alpha-acetolactate decarboxylase	SMSROv2_1	1799187	1799911	+	MSRO_02350_MSRO_02351	Align with RefSeq:NZ_JTLV01000009.1:SMSRO_RS09315	10.49372823	10.87950242	11.1982285	9.649582799	9.676699437	9.260614333
SMSRO_SF003400	5.047513178	3.797789741	6.349617573	2.551827832	5.471482248	0.000265077	0.002600197	5.863767218		protein_coding	hypothetical protein	SMSROv2_1	273158	273574	-	MSRO_00340	Align with RefSeq:NZ_JTLV01000002.1:SMSRO_RS01410	4.4755943	3.172143289	3.670317141	6.344305945	6.832895544	5.789822852
SMSRO_SF004810	10.28768184	10.79900493	9.774623667	-1.024381265	-5.425401079	0.000282979	0.002748724	-2.034086829	ecfA1	protein_coding	Energy-coupling factor transporter ATP-binding protein EcfA1	SMSROv2_1	397352	398218	+	MSRO_00481	Align with RefSeq:NZ_JTLV01000003.1:SMSRO_RS02005	10.71172242	10.74957212	10.94022302	9.724181389	9.846291137	9.75410093
SMSRO_SF004640	11.27455589	12.0275757	10.52220072	-1.505374985	-5.423101174	0.000283906	0.002748724	-2.838984525		protein_coding	hypothetical protein	SMSROv2_1	379517	381007	+	MSRO_00464	Align with RefSeq:NZ_JTLV01000003.1:SMSRO_RS01935	12.154404	11.91985676	12.00471459	10.11227327	11.19830396	10.25778274
SMSRO_SF000340	11.09911694	11.62365496	10.57989717	-1.043757783	-5.411274897	0.000288723	0.002777325	-2.061590484	rpsF	protein_coding	30S ribosomal protein S6	SMSROv2_1	33315	33764	+	MSRO_00034	Align with RefSeq:NZ_JTLV01000001.1:SMSRO_RS00150	11.75879292	11.45423885	11.65457735	10.66030921	10.68417843	10.38260486
SMSRO_SF024010	4.997165916	6.015145222	4.00089294	-2.014252282	-5.398509844	0.00029402	0.002810155	-4.039711548		protein_coding	hypothetical protein	SMSROv2_1	1834821	1838024	+	MSRO_02401	Align with RefSeq:NZ_JTLV01000009.1:SMSRO_RS09525	5.916166891	6.14614808	5.992245236	4.114008326	4.226237972	3.588188991
SMSRO_SF023120	11.34199483	10.77084376	11.91803034	1.14718658	5.380757636	0.000301561	0.002854284	2.214815587	xylG	protein_coding	Xylose import ATP-binding protein XylG	SMSROv2_1	1769022	1770587	-	MSRO_02312	Align with RefSeq:NZ_JTLV01000009.1:SMSRO_RS09150	11.09380498	10.5899958	10.61803524	11.83615904	12.13694883	11.77702506
SMSRO_SF006500	4.589208542	3.434441334	5.786558019	2.352116685	5.37865894	0.000302466	0.002854284	5.105728011		protein_coding	hypothetical protein	SMSROv2_1	516518	516763	-	MSRO_00650	Align with RefSeq:NZ_JTLV01000003.1:SMSRO_RS02735	3.783716595	3.172143289	3.307747062	5.839833362	6.25865945	5.173151492
SMSRO_SF006180	12.50466801	13.02229426	11.99397682	-1.028317437	-5.367902247	0.000307151	0.002880263	-2.039644101	lplA	protein_coding	Probable lipoate-protein ligase A	SMSROv2_1	489874	490860	+	MSRO_00618	Align with RefSeq:NZ_JTLV01000003.1:SMSRO_RS02610	13.12510712	13.03699269	12.90100478	12.1213591	12.14997061	11.69357374
SMSRO_SF023800	11.69684593	11.18661021	12.21278548	1.026175269	5.353406575	0.000313587	0.002899251	2.036617808	mreB_3	protein_coding	Rod shape-determining protein MreB	SMSROv2_1	1812327	1813385	+	MSRO_02380	Align with RefSeq:NZ_JTLV01000009.1:SMSRO_RS09410	11.33771503	11.11046269	11.10679735	12.24447989	12.40025573	11.98136491
SMSRO_SF024330	4.234596727	5.404998535	3.050417933	-2.354580602	-5.351440298	0.000314471	0.002899251	-5.114455314		protein_coding	hypothetical protein	SMSROv2_1	1860433	1861140	-	MSRO_02433	Align with RefSeq:NZ_JTLV01000010.1:SMSRO_RS10110	5.127670996	5.574241732	5.544786259	2.735496702	3.574161276	2.851223397
SMSRO_SF014590	4.754259148	3.561325715	5.990430696	2.429104981	5.350246471	0.000315009	0.002899251	5.385592159	dgkA	protein_coding	Undecaprenol kinase	SMSROv2_1	1116307	1116735	-	MSRO_01459	Align with RefSeq:NZ_JTLV01000005.1:SMSRO_RS05975	3.542708496	3.824219985	3.307747062	6.028278452	6.649449403	5.173151492
SMSRO_SF004040	8.464726355	9.166247109	7.746209729	-1.420037381	-5.319714291	0.000329111	0.003010454	-2.675924443		protein_coding	hypothetical protein	SMSROv2_1	327931	328206	+	MSRO_00404	Align with RefSeq:NZ_JTLV01000002.1:SMSRO_RS01700	8.752161861	9.27468145	9.503207155	7.7972729	7.50827334	7.952761423
SMSRO_SF002380	7.145726006	8.206642915	6.106608052	-2.100034862	-5.311174662	0.000333174	0.003029043	-4.287197447		protein_coding	hypothetical protein	SMSROv2_1	195628	196884	-	MSRO_00238	Align with RefSeq:NZ_JTLV01000002.1:SMSRO_RS01000	7.598976715	8.663996385	8.413281476	6.194928321	6.649449403	5.353723737
SMSRO_SF005440	12.15522692	12.77606846	11.54404786	-1.232020601	-5.302364332	0.000337423	0.003049079	-2.348957484	rplO	protein_coding	50S ribosomal protein L15	SMSROv2_1	430748	431185	+	MSRO_00544	Align with RefSeq:NZ_JTLV01000003.1:SMSRO_RS02275	12.8672982	12.80176011	12.65552659	12.03424665	11.2415263	11.33100366
SMSRO_SF004090	10.70933642	11.26964968	10.15247151	-1.117178167	-5.285309209	0.000345814	0.003106073	-2.169222692	cysS	protein_coding	Cysteine--tRNA ligase	SMSROv2_1	333586	334926	+	MSRO_00409	Align with RefSeq:NZ_JTLV01000002.1:SMSRO_RS01725	11.0526634	11.32406587	11.44070574	10.42339722	10.03124895	9.983937319
SMSRO_SF014600	5.902942393	5.061724177	6.732635519	1.670911343	5.264241889	0.000356487	0.003167028	3.184156715	ybeY	protein_coding	Endoribonuclease YbeY	SMSROv2_1	1116763	1117245	-	MSRO_01460	Align with RefSeq:NZ_JTLV01000005.1:SMSRO_RS05980	4.941257872	5.008644556	5.255279642	6.563315727	6.956630912	6.692525651
SMSRO_SF000290	4.340708417	6.146677095	2.467404158	-3.679272937	-5.263540653	0.000356848	0.003167028	-12.81066033		protein_coding	hypothetical protein	SMSROv2_1	27202	28809	+	MSRO_00029	Align with RefSeq:NZ_JTLV01000001.1:SMSRO_RS00125	5.864636591	6.430877557	6.172817482	2.735496702	0.766806354	4.073615818
SMSRO_SF020620	7.870339425	8.680815431	7.013956236	-1.666859195	-5.244393933	0.000366865	0.003235768	-3.175225811		protein_coding	Putative GTP cyclohydrolase 1 type 2	SMSROv2_1	1579399	1579758	+	MSRO_02062	Align with RefSeq:NZ_JTLV01000008.1:SMSRO_RS08105	8.48841834	8.735475774	8.835782495	6.788608039	6.599696368	7.774055536
SMSRO_SF003230	4.082884663	5.267583886	2.88815229	-2.379431597	-5.239676285	0.000369379	0.003235768	-5.203316978		protein_coding	hypothetical protein	SMSROv2_1	264555	265235	+	MSRO_00323	Align with RefSeq:NZ_JTLV01000002.1:SMSRO_RS01340	4.941257872	5.856641463	5.023954096	2.735496702	3.088734449	2.851223397
SMSRO_SF001260	13.22410867	12.78585752	13.66337417	0.877516646	5.236458132	0.000371104	0.003235768	1.837210133	rpsI	protein_coding	30S ribosomal protein S9	SMSROv2_1	101125	101526	+	MSRO_00126	Align with RefSeq:NZ_JTLV01000001.1:SMSRO_RS00525	12.72419961	12.74822267	12.88760172	13.79578733	13.56750407	13.62133664
SMSRO_SF009960	9.847322594	9.214956413	10.49578001	1.280823593	5.226803889	0.000376332	0.003258228	2.429776463	infC	protein_coding	Translation initiation factor IF-3	SMSROv2_1	773166	773696	+	MSRO_00996	Align with RefSeq:NZ_JTLV01000003.1:SMSRO_RS04150	9.469139278	9.232067106	8.930844692	10.59968285	10.7625735	10.08962814
SMSRO_SF001700	5.844003826	7.110534532	4.643441203	-2.46709333	-5.223369486	0.000378211	0.003258228	-5.52928651		protein_coding	hypothetical protein	SMSROv2_1	146607	149822	+	MSRO_00170	Align with RefSeq:NZ_JTLV01000001.1:SMSRO_RS00725	6.953641597	7.106255353	7.294808006	5.698970826	3.936731355	4.073615818
SMSRO_SF008440	11.05097055	10.50707465	11.60226233	1.095187677	5.219688142	0.000380236	0.003258228	2.136408718	cysA	protein_coding	Sulfate/thiosulfate import ATP-binding protein CysA	SMSROv2_1	669927	671531	+	MSRO_00844	Align with RefSeq:NZ_JTLV01000003.1:SMSRO_RS03540	10.43089825	10.61863585	10.47337193	11.94055681	11.47675173	11.36560871
SMSRO_SF007390	9.141373588	9.782691858	8.520554932	-1.262136926	-5.21100171	0.00038506	0.003277969	-2.398507459	scpB	protein_coding	Segregation and condensation protein B	SMSROv2_1	588719	589267	+	MSRO_00739	Align with RefSeq:NZ_JTLV01000003.1:SMSRO_RS03115	10.00660436	9.666284562	9.662783469	8.877092981	8.403430974	8.232045181
SMSRO_SF003800	2.078205784	3.347353603	0.8433878	-2.503965803	-5.207653674	0.000386937	0.003277969	-5.672425686		protein_coding	hypothetical protein	SMSROv2_1	305713	306075	+	MSRO_00380	Align with RefSeq:NZ_JTLV01000002.1:SMSRO_RS01585	2.890631799	3.824219985	3.307747062	0.413568607	0.766806354	1.266260896
SMSRO_SF013200	4.739751465	3.64021101	5.837277378	2.197066368	5.203169316	0.000389466	0.003280754	4.585459682		protein_coding	hypothetical protein	SMSROv2_1	1008758	1008940	+	MSRO_01320	Align with RefSeq:NZ_JTLV01000005.1:SMSRO_RS05395	3.542708496	4.065228085	3.307747062	5.542851624	6.321395205	5.658578319
SMSRO_SF005570	9.753598151	10.24522242	9.261364942	-0.983857477	-5.191267694	0.000396264	0.003294806	-1.977746442	pcrA	protein_coding	ATP-dependent DNA helicase PcrA	SMSROv2_1	439336	441525	+	MSRO_00557	Align with RefSeq:NZ_JTLV01000003.1:SMSRO_RS02345	10.3036552	10.23361092	10.19562043	9.236935847	9.246586618	9.305179885
SMSRO_SF010300	11.48684023	11.97048464	11.00008343	-0.97040121	-5.18866457	0.000397768	0.003294806	-1.95938542		protein_coding	hypothetical protein	SMSROv2_1	798129	799379	+	MSRO_01030	Align with RefSeq:NZ_JTLV01000003.1:SMSRO_RS04305	11.74282687	12.04646602	12.13020408	10.99005295	10.99201379	11.01947765
SMSRO_SF018830	2.336038226	3.860006637	0.840251707	-3.01975493	-5.188266687	0.000397998	0.003294806	-8.110298029		protein_coding	hypothetical protein	SMSROv2_1	1440308	1440769	+	MSRO_01883	Align with RefSeq:NZ_JTLV01000006.1:SMSRO_RS07415	3.253201878	5.008644556	3.307747062	0.413568607	0.766806354	1.266260896
SMSRO_SF023430	1.603985322	0.32262276	2.951487951	2.628865191	5.184865512	0.000399973	0.003294806	6.185392695		protein_coding	hypothetical protein	SMSROv2_1	1793510	1793815	-	MSRO_02343	Align with RefSeq:NZ_JTLV01000009.1:SMSRO_RS09285	0.083276877	0.364788367	0.50039214	1.998531108	3.088734449	3.588188991
SMSRO_SF013100	3.820459872	5.364548513	2.300572184	-3.06397633	-5.172253306	0.000407389	0.003337456	-8.362743595		protein_coding	hypothetical protein	SMSROv2_1	1001435	1001545	-	MSRO_01310		5.509541632	5.119675869	5.45458845	1.998531108	3.574161276	1.266260896
SMSRO_SF015670	7.365523826	8.157493352	6.605020468	-1.552472884	-5.162807622	0.000413039	0.003365253	-2.933194794	tsaE	protein_coding	tRNA threonylcarbamoyladenosine biosynthesis protein TsaE	SMSROv2_1	1187529	1187990	-	MSRO_01567	Align with RefSeq:NZ_JTLV01000005.1:SMSRO_RS06450	8.008089381	8.072147499	8.413281476	6.889302038	6.789174167	6.021148398
SMSRO_SF011930	9.081806876	8.485531884	9.680373278	1.194841394	5.140714326	0.000426584	0.00345672	2.289196639		protein_coding	hypothetical protein	SMSROv2_1	916976	918049	+	MSRO_01193	Align with RefSeq:NZ_JTLV01000004.1:SMSRO_RS04885	8.664477459	8.28960087	8.494745577	9.48771007	9.998027534	9.556279743
SMSRO_SF021990	8.848607193	8.249464081	9.43212272	1.182658639	5.11507461	0.000442899	0.003569529	2.26994704		protein_coding	preprotein translocase subunit SecG	SMSROv2_1	1683032	1683328	-	MSRO_02199	Align with RefSeq:NZ_JTLV01000008.1:SMSRO_RS08695	8.088901426	8.392694363	8.275179199	9.138082461	9.577377988	9.619407722
SMSRO_SF020020	4.421069432	5.529585862	3.265462728	-2.264123134	-5.111300934	0.000445356	0.003570034	-4.803623682	ptsG_2	pseudogene	PTS system glucose-specific EIICB component	SMSROv2_1	1526917	1528835	-	MSRO_02002_MSRO_02003_MSRO_02004	Align with RefSeq:NZ_JTLV01000007.1:SMSRO_RS07865	5.292730243	5.409182486	5.926656895	2.735496702	3.574161276	3.588188991
SMSRO_SF012110	11.45802317	10.7356497	12.17689145	1.441241747	5.099880727	0.000452881	0.003599843	2.715544955	ptsG_1	pseudogene	PTS system glucose-specific EIICBA component	SMSROv2_1	929500	931000	-	MSRO_01211_MSRO_01212_MSRO_01213	Align with RefSeq:NZ_JTLV01000004.1:SMSRO_RS09985	10.74238084	10.64207577	10.8234469	12.47999421	11.46811282	12.59212848
SMSRO_SF003860	2.436012682	4.068857617	0.838989287	-3.22986833	-5.098343862	0.000453904	0.003599843	-9.381823309		protein_coding	hypothetical protein	SMSROv2_1	312561	312785	+	MSRO_00386	Align with RefSeq:NZ_JTLV01000002.1:SMSRO_RS01615	2.890631799	5.318984677	3.959823758	0.413568607	0.766806354	1.266260896
SMSRO_SF021690	10.52407308	9.972568985	11.08013408	1.107565098	5.079748356	0.000466478	0.003679992	2.154816621	prs	protein_coding	Ribose-phosphate pyrophosphokinase	SMSROv2_1	1656180	1657208	-	MSRO_02169	Align with RefSeq:NZ_JTLV01000008.1:SMSRO_RS08560	10.28662488	9.940327614	9.677811678	11.1842325	10.92035839	11.13508345
SMSRO_SF012070	8.210587268	7.605881335	8.81273004	1.206848705	5.054647614	0.000484043	0.003798463	2.308328749		protein_coding	hypothetical protein	SMSROv2_1	926342	927589	-	MSRO_01207	Align with RefSeq:NZ_JTLV01000004.1:SMSRO_RS04940	7.871179436	7.483729439	7.442906645	8.739998095	8.738349908	8.987360085
SMSRO_SF013110	7.847573576	8.570171785	7.112381571	-1.457790214	-5.049692588	0.000487593	0.003806289	-2.746873008	chiD_2	pseudogene	hypothetical protein	SMSROv2_1	1001862	1002890	-	MSRO_01311_MSRO_01312	Align with RefSeq:NZ_JTLV01000005.1:SMSRO_RS05355. Pseudogene with premature stop	8.723521813	8.717935192	8.248584989	7.127814125	6.697543691	7.570041644
SMSRO_SF003420	10.698656	10.15322851	11.24893248	1.095703972	5.007917833	0.00051865	0.004027638	2.137173408	leuS	protein_coding	Leucine--tRNA ligase	SMSROv2_1	274401	276818	+	MSRO_00342	Align with RefSeq:NZ_JTLV01000002.1:SMSRO_RS01420	10.54373277	9.98133721	9.920352318	11.25513296	11.24355256	11.24782818
SMSRO_SF020830	1.997301313	3.170107965	0.844379768	-2.325728198	-4.986964267	0.000535015	0.00412011	-5.013187514		protein_coding	hypothetical protein	SMSROv2_1	1595028	1595141	+	MSRO_02083		3.542708496	3.172143289	2.822320235	0.413568607	0.766806354	1.266260896
SMSRO_SF010540	2.146148779	3.481751614	0.842576523	-2.639175092	-4.985618997	0.000536084	0.00412011	-6.229753553		protein_coding	hypothetical protein	SMSROv2_1	822035	822679	+	MSRO_01054	Align with RefSeq:NZ_JTLV01000003.1:SMSRO_RS04395	3.542708496	2.686716462	4.200831858	0.413568607	0.766806354	1.266260896
SMSRO_SF010000	9.879005621	9.362471794	10.3984368	1.03596501	4.977174281	0.000542849	0.004150705	2.050484744	lacR	protein_coding	Lactose phosphotransferase system repressor	SMSROv2_1	776270	777022	+	MSRO_01000	Align with RefSeq:NZ_JTLV01000003.1:SMSRO_RS04170	9.146671958	9.532206513	9.416271519	10.45385833	10.51332067	10.21170473
SMSRO_SF004390	8.70518669	9.234534029	8.171831791	-1.062702237	-4.970482527	0.000548274	0.004167587	-2.088840359		protein_coding	NUMOD4 motif	SMSROv2_1	358793	359362	+	MSRO_00439	Align with RefSeq:NZ_JTLV01000003.1:SMSRO_RS01810	9.124936029	9.25048474	9.336442495	8.240117095	8.024194196	8.254945583
SMSRO_SF002340	8.783160574	8.138846161	9.426196122	1.287349961	4.965712445	0.000552176	0.004167587	2.440793023		protein_coding	fatty acid-binding protein DegV	SMSROv2_1	194205	195062	+	MSRO_00234	Align with RefSeq:NZ_JTLV01000002.1:SMSRO_RS00980	8.54680125	7.942217195	7.901271576	9.165112667	9.596529089	9.547031666
SMSRO_SF004110	9.138396892	9.796595926	8.477079646	-1.31951628	-4.964172403	0.000553442	0.004167587	-2.495824135		protein_coding	23S rRNA (guanosine(2251)-2'-O)-methyltransferase RlmB	SMSROv2_1	336304	337035	+	MSRO_00411	PSI-blast product annotation refinement	9.328829583	9.928937857	10.16038803	8.703587454	8.282506192	8.426132233
SMSRO_SF012160	9.589607755	8.948918931	10.23727083	1.288351894	4.949490391	0.00056567	0.004238259	2.44248871	tpx_2	protein_coding	Probable thiol peroxidase	SMSROv2_1	931993	932499	-	MSRO_01216	Align with RefSeq:NZ_JTLV01000004.1:SMSRO_RS04975	9.230481802	8.975813164	8.624513452	10.00415566	10.67819834	10.02448411
SMSRO_SF023070	7.70490561	7.103935725	8.321677051	1.217741326	4.94368312	0.000570585	0.004253714	2.325823027		pseudogene	hypothetical protein	SMSROv2_1	1764191	1765842	-	MSRO_02307_MSRO_02308_MSRO_02309	Align with RefSeq:NZ_JTLV01000009.1:SMSRO_RS09135	7.282949222	7.132972691	6.875431571	8.37357054	8.403430974	8.161078659
SMSRO_SF021780	1.94905021	3.077415051	0.844948634	-2.232466417	-4.91603446	0.00059462	0.00441084	-4.699366924		protein_coding	DNA polymerase III subunit delta	SMSROv2_1	1662913	1663878	-	MSRO_02178	Align with RefSeq:NZ_JTLV01000008.1:SMSRO_RS08600	3.253201878	3.172143289	2.822320235	0.413568607	0.766806354	1.266260896
SMSRO_SF007990	8.867240567	8.288788937	9.4410715	1.152282563	4.882345369	0.000625371	0.004599967	2.222652739		protein_coding	Ribosome-associated factor Y	SMSROv2_1	629377	629757	+	MSRO_00799	Align with RefSeq:NZ_JTLV01000003.1:SMSRO_RS03350	8.462655244	8.403707356	7.984207917	9.211230133	9.557969242	9.58367351
SMSRO_SF008450	8.93324792	8.375810531	9.485444318	1.109633787	4.877503577	0.000629928	0.004599967	2.157908642	chiD_1	protein_coding	Chitinase D precursor	SMSROv2_1	671704	672774	+	MSRO_00845	Align with RefSeq:NZ_JTLV01000003.1:SMSRO_RS03545	8.418667232	8.403707356	8.30129204	9.204731496	9.780826824	9.49026257
SMSRO_SF003160	9.109107079	8.605492063	9.61437043	1.008878367	4.877041938	0.000630365	0.004599967	2.01234598	rnc	protein_coding	Ribonuclease 3	SMSROv2_1	255125	255871	+	MSRO_00316	Align with RefSeq:NZ_JTLV01000002.1:SMSRO_RS01305	8.60291313	8.559545221	8.655210249	9.755643275	9.435691338	9.645639263
SMSRO_SF020240	8.113359691	7.510505649	8.73884019	1.228334541	4.874832816	0.000632457	0.004599967	2.3429636	frr	protein_coding	Ribosome-recycling factor	SMSROv2_1	1543774	1544322	+	MSRO_02024	Align with RefSeq:NZ_JTLV01000007.1:SMSRO_RS07950	7.790636009	7.398211368	7.320571102	8.844021159	8.88054852	8.446169986
SMSRO_SF014940	9.906761451	9.436515972	10.37465687	0.938140899	4.856244856	0.000650358	0.004692794	1.916057557		protein_coding	Calcium-transporting ATPase 1	SMSROv2_1	1134033	1136843	-	MSRO_01494	Align with RefSeq:NZ_JTLV01000005.1:SMSRO_RS06115	9.333575295	9.422780089	9.558383863	10.42059587	10.27658136	10.42865222
SMSRO_SF002870	9.464962454	8.861914923	10.06975258	1.207837661	4.852923513	0.000653613	0.004692794	2.309911633	pepF1	protein_coding	"Oligoendopeptidase F, plasmid"	SMSROv2_1	233027	234832	+	MSRO_00287	Align with RefSeq:NZ_JTLV01000002.1:SMSRO_RS01200	9.26567123	8.836463581	8.460394072	9.911420444	10.13967141	10.17615398
SMSRO_SF005540	8.996416181	8.103345285	9.888817582	1.785472297	4.851856314	0.000654662	0.004692794	3.447313006		protein_coding	hypothetical protein	SMSROv2_1	436948	437265	-	MSRO_00554	Align with RefSeq:NZ_JTLV01000003.1:SMSRO_RS02330	7.414193755	8.50944661	8.425204643	9.719630297	10.53001872	9.380003062
SMSRO_SF023440	5.812017813	4.862909993	6.783972793	1.9210628	4.840245897	0.000666197	0.004752629	3.787019369		protein_coding	hypothetical protein	SMSROv2_1	1793906	1794286	-	MSRO_02344	Align with RefSeq:NZ_JTLV01000009.1:SMSRO_RS09290	5.127670996	5.008644556	4.407282735	6.479657798	7.453306881	6.395543913
SMSRO_SF016330	1.94905021	3.081820529	0.844948634	-2.236871895	-4.82972504	0.000676836	0.004805534	-4.713739053		protein_coding	hypothetical protein	SMSROv2_1	1237574	1237747	+	MSRO_01633		3.253201878	2.686716462	3.307747062	0.413568607	0.766806354	1.266260896
SMSRO_SF018980	4.820182443	6.146842001	3.517438097	-2.629403904	-4.824895165	0.00068178	0.004817698	-6.187702797		protein_coding	hypothetical protein	SMSROv2_1	1450185	1450496	-	MSRO_01898	Align with RefSeq:NZ_JTLV01000006.1:SMSRO_RS07490	5.811197332	6.38715618	6.281751853	4.501031449	2.351768854	3.588188991
SMSRO_SF004060	8.396876109	7.606570546	9.211613152	1.605042606	4.817329567	0.000689603	0.004849988	3.042047343		protein_coding	hypothetical protein	SMSROv2_1	329522	329977	+	MSRO_00406	Align with RefSeq:NZ_JTLV01000002.1:SMSRO_RS01710	8.25820256	7.564460712	6.943335636	9.165112667	9.435691338	9.014453746
SMSRO_SF000190	3.017282033	4.440282631	1.569848904	-2.870433728	-4.804331409	0.000703266	0.004922859	-7.312849786		protein_coding	hypothetical protein	SMSROv2_1	21137	22003	+	MSRO_00019	Align with RefSeq:NZ_JTLV01000001.1:SMSRO_RS00090	4.170739718	4.271678962	4.892709563	2.735496702	0.766806354	1.266260896
SMSRO_SF006630	9.344787664	8.694181811	9.99625507	1.302073258	4.789622448	0.000719075	0.00501	2.46582986	gmk	protein_coding	Guanylate kinase	SMSROv2_1	529687	530262	+	MSRO_00663	Align with RefSeq:NZ_JTLV01000003.1:SMSRO_RS02800	9.230481802	8.446937408	8.376909086	9.782075069	10.08647847	10.14584415
SMSRO_SF017900	13.13682941	12.68726076	13.59159552	0.904334762	4.78301324	0.000726301	0.005024846	1.871681249		protein_coding	hypothetical protein	SMSROv2_1	1361990	1364191	-	MSRO_01790	Align with RefSeq:NZ_JTLV01000006.1:SMSRO_RS07005	12.57938166	12.7755047	12.70954085	13.86233021	13.55817277	13.33604629
SMSRO_SF014570	8.731038184	8.131535373	9.346519365	1.214983992	4.781518545	0.000727945	0.005024846	2.321382071		protein_coding	Alpha/beta hydrolase family	SMSROv2_1	1114810	1115892	-	MSRO_01457	Align with RefSeq:NZ_JTLV01000005.1:SMSRO_RS05965	8.52206873	7.864634254	7.984207917	9.359012444	9.538295823	9.118009937
SMSRO_SF016070	6.62969391	8.034133459	5.211069929	-2.82306353	-4.776888268	0.000733066	0.005036873	-7.0766351		protein_coding	hypothetical protein	SMSROv2_1	1215186	1215491	-	MSRO_01607	Align with RefSeq:NZ_JTLV01000005.1:SMSRO_RS06605	7.583122764	8.347781941	8.221491329	6.141489062	3.574161276	5.910117086
SMSRO_SF012220	11.25003445	10.71721652	11.79455952	1.077343	4.772214154	0.000738274	0.005049388	2.110146261	azoR	protein_coding	FMN-dependent NADH-azoreductase	SMSROv2_1	935217	935819	-	MSRO_01222	Align with RefSeq:NZ_JTLV01000004.1:SMSRO_RS05005	11.01917856	10.53596516	10.58652836	12.03424665	11.86943824	11.45484974
SMSRO_SF009030	11.32386609	11.79283974	10.85924033	-0.93359941	-4.754734496	0.000758101	0.005161319	-1.910035443	pheT_2	protein_coding	Phenylalanine--tRNA ligase beta subunit	SMSROv2_1	708794	711190	+	MSRO_00903	Align with RefSeq:NZ_JTLV01000003.1:SMSRO_RS03775	11.92129894	11.77258722	11.67967924	11.0833395	10.62944371	10.85684795
SMSRO_SF014110	7.663158511	7.02682902	8.309486332	1.282657312	4.744602614	0.000769852	0.005217497	2.432866762	rplA_1	protein_coding	50S ribosomal protein L1	SMSROv2_1	1080347	1080673	-	MSRO_01411	Align with RefSeq:NZ_JTLV01000005.1:SMSRO_RS05785	7.377897626	6.668569115	7.00818678	8.396562182	8.184658869	8.343076493
SMSRO_SF018210	7.561404186	6.977177583	8.149148232	1.171970649	4.735625687	0.000780425	0.005246885	2.253192616	rsmE	protein_coding	Ribosomal RNA small subunit methyltransferase E	SMSROv2_1	1385746	1386195	-	MSRO_01821	Align with RefSeq:NZ_JTLV01000006.1:SMSRO_RS07150	7.025791382	7.022999849	6.875431571	8.020898921	8.388858173	8.034445221
SMSRO_SF023450	8.125557542	7.377423991	8.885247604	1.507823613	4.734950517	0.000781226	0.005246885	2.84380711		protein_coding	hypothetical protein	SMSROv2_1	1794507	1794767	-	MSRO_02345	Align with RefSeq:NZ_JTLV01000009.1:SMSRO_RS09295	7.947463022	7.330572651	6.804172888	8.66623404	9.146184721	8.858717933
SMSRO_SF015010	8.793215338	8.168438699	9.43736702	1.268928322	4.731626301	0.000785185	0.005249824	2.409824898		protein_coding	hypothetical protein	SMSROv2_1	1143473	1144387	-	MSRO_01501	Align with RefSeq:NZ_JTLV01000005.1:SMSRO_RS06150	8.530360103	8.152690926	7.795012889	9.42199723	9.741220943	9.118009937
SMSRO_SF006750	5.051598649	2.989897891	7.201701001	4.211803111	4.728333602	0.000789127	0.005252626	18.53015586		protein_coding	hypothetical protein	SMSROv2_1	543119	543382	-	MSRO_00675	Align with RefSeq:NZ_JTLV01000003.1:SMSRO_RS02855	4.170739718	4.065228085	0.50039214	6.856512103	8.024194196	6.692525651
SMSRO_SF005270	11.05841669	11.48678398	10.62864379	-0.858140194	-4.711491828	0.000809621	0.0053486	-1.812700018	rplD	protein_coding	50S ribosomal protein L4	SMSROv2_1	422397	423023	+	MSRO_00527	Align with RefSeq:NZ_JTLV01000003.1:SMSRO_RS02190	11.57262312	11.41531727	11.46977866	10.49970483	10.7195476	10.67352866
SMSRO_SF003870	1.888621863	2.961590543	0.84575663	-2.115833914	-4.710601695	0.00081072	0.0053486	-4.334404852		protein_coding	Viral enhancin protein	SMSROv2_1	312913	313494	-	MSRO_00387	Align with RefSeq:NZ_JTLV01000002.1:SMSRO_RS01620	2.890631799	3.172143289	2.822320235	0.413568607	0.766806354	1.266260896
SMSRO_SF013700	8.433320751	7.74991487	9.093428954	1.343514084	4.697507661	0.000827067	0.005432412	2.537686906		protein_coding	Major Facilitator Superfamily	SMSROv2_1	1051765	1052997	+	MSRO_01370	Align with RefSeq:NZ_JTLV01000005.1:SMSRO_RS05605	7.396159832	7.848604144	8.0317736	9.158402445	8.655549603	9.509434879
SMSRO_SF004870	2.097897676	3.397152871	0.843154426	-2.553998445	-4.683611004	0.0008448	0.005508098	-5.872596216		protein_coding	hypothetical protein	SMSROv2_1	401291	401542	+	MSRO_00487	Align with RefSeq:NZ_JTLV01000003.1:SMSRO_RS02025	2.405204972	4.065228085	3.670317141	0.413568607	0.766806354	1.266260896
SMSRO_SF004410	7.886305674	8.440807172	7.327901731	-1.112905441	-4.682698338	0.000845979	0.005508098	-2.162807765	rsmG	protein_coding	Ribosomal RNA small subunit methyltransferase G	SMSROv2_1	359996	360694	+	MSRO_00441	Align with RefSeq:NZ_JTLV01000003.1:SMSRO_RS01820	8.22793512	8.519606476	8.593149281	7.402253294	7.242539785	7.332350086
SMSRO_SF022120	10.54935877	10.07827947	11.02244749	0.944168022	4.673812388	0.000857546	0.005559135	1.924078982	upp	protein_coding	Uracil phosphoribosyltransferase	SMSROv2_1	1692065	1692688	-	MSRO_02212	Align with RefSeq:NZ_JTLV01000008.1:SMSRO_RS08755	10.19049395	10.20870942	9.829067067	11.11314106	10.86352151	11.09121964
SMSRO_SF020070	10.74040897	10.30718972	11.17689527	0.869705554	4.667894441	0.000865343	0.005565986	1.827289923	lgt_1	protein_coding	Prolipoprotein diacylglyceryl transferase	SMSROv2_1	1530210	1532078	-	MSRO_02007	Align with RefSeq:NZ_JTLV01000007.1:SMSRO_RS07880	10.44412396	10.17696567	10.29643175	11.20554543	11.2313521	11.08803488
SMSRO_SF018990	8.922725094	9.407466132	8.443513436	-0.963952696	-4.667345949	0.000866069	0.005565986	-1.950646963	nagB	protein_coding	Glucosamine-6-phosphate deaminase 1	SMSROv2_1	1450673	1451419	-	MSRO_01899	Align with RefSeq:NZ_JTLV01000006.1:SMSRO_RS07495	9.473445833	9.395455503	9.34901508	8.568386716	8.344235182	8.405812248
SMSRO_SF010450	6.920095992	7.633308116	6.212167222	-1.421140894	-4.656631292	0.00088039	0.005633738	-2.677972033		protein_coding	hypothetical protein	SMSROv2_1	813040	813435	+	MSRO_01045	Align with RefSeq:NZ_JTLV01000003.1:SMSRO_RS04360	7.567092654	7.353473053	8.000238027	6.141489062	6.548166067	5.910117086
SMSRO_SF009610	2.009478556	3.220104885	0.844236736	-2.37586815	-4.649774454	0.000889686	0.005668895	-5.190480679		protein_coding	hypothetical protein	SMSROv2_1	751231	751830	+	MSRO_00961	Align with RefSeq:NZ_JTLV01000003.1:SMSRO_RS04025	2.405204972	3.534713368	3.670317141	0.413568607	0.766806354	1.266260896
SMSRO_SFP00290	12.86955366	12.42481887	13.30984769	0.885028827	4.645985931	0.000894867	0.005677643	1.846801523		protein_coding	Ankyrin repeats (3 copies)	pSMSRO_7	17604	20801	-	MSRO_P00290		12.12116696	12.61301246	12.54853839	13.25493639	13.28767054	13.39199723
SMSRO_SF020090	3.435030106	4.975548281	1.842962958	-3.132585323	-4.640098325	0.000902982	0.005704854	-8.770051552	treA	pseudogene	Trehalose-6-phosphate hydrolase	SMSROv2_1	1533659	1534219	-	MSRO_02009_MSRO_02010	Align with RefSeq:NZ_JTLV01000007.1:SMSRO_RS07890	4.4755943	4.888350323	5.629675157	0.413568607	2.351768854	2.851223397
SMSRO_SF014130	1.888621863	2.966141531	0.84575663	-2.120384901	-4.624680909	0.000924604	0.00581681	-4.348099338		protein_coding	hypothetical protein	SMSROv2_1	1081678	1082025	-	MSRO_01413	Align with RefSeq:NZ_JTLV01000005.1:SMSRO_RS05795	2.890631799	2.686716462	3.307747062	0.413568607	0.766806354	1.266260896
SMSRO_SF004820	11.297832	11.71738898	10.88095644	-0.836432545	-4.614005684	0.000939896	0.005878624	-1.785629226	ecfA2_1	protein_coding	Energy-coupling factor transporter ATP-binding protein EcfA2	SMSROv2_1	398206	399123	+	MSRO_00482	Align with RefSeq:NZ_JTLV01000003.1:SMSRO_RS02010	11.67058561	11.7261839	11.75719053	11.04565502	10.78778629	10.79959063
SMSRO_SF000310	9.820047109	9.38228678	10.2562391	0.873952318	4.612334291	0.000942315	0.005878624	1.832676718	lysS	protein_coding	Lysine--tRNA ligase	SMSROv2_1	29995	31497	+	MSRO_00031	Align with RefSeq:NZ_JTLV01000001.1:SMSRO_RS00135	9.411951804	9.384379095	9.34901508	10.17345679	10.31562826	10.28585162
SMSRO_SF010760	9.734418237	9.211595278	10.24830144	1.036706162	4.599384827	0.000961277	0.005955227	2.051538405	nadE	protein_coding	NH(3)-dependent NAD(+) synthetase	SMSROv2_1	835163	835915	+	MSRO_01076	Align with RefSeq:NZ_JTLV01000003.1:SMSRO_RS04480	9.42979061	9.136277836	9.058812853	10.0264371	10.17831734	10.57687368
SMSRO_SF009080	12.73887571	13.16651555	12.30976468	-0.856750869	-4.598503883	0.000962582	0.005955227	-1.810955215	rsmH	protein_coding	Ribosomal RNA small subunit methyltransferase H	SMSROv2_1	713542	714483	+	MSRO_00908	Align with RefSeq:NZ_JTLV01000003.1:SMSRO_RS03800	13.01456842	13.20576294	13.28400431	12.45830423	12.06544176	12.40517261
SMSRO_SF023190	7.340902879	6.581640676	8.075945087	1.49430441	4.590995417	0.000973778	0.005999599	2.817282841		protein_coding	hypothetical protein	SMSROv2_1	1775980	1777536	-	MSRO_02319	Align with RefSeq:NZ_JTLV01000009.1:SMSRO_RS09185	6.350063418	7.022999849	6.383035189	7.613240952	8.514999203	8.161078659
SMSRO_SF016620	14.08644081	13.59184122	14.57761233	0.985771113	4.583906825	0.000984475	0.006038803	1.980371528		protein_coding	metallo-hydrolase	SMSROv2_1	1260505	1261146	-	MSRO_01662	Align with RefSeq:NZ_JTLV01000005.1:SMSRO_RS06835	13.59836068	13.53361715	13.64393479	14.69976536	14.11815973	14.92480712
SMSRO_SF011890	8.752011183	8.164635019	9.330608996	1.165973977	4.581430071	0.000988241	0.006038803	2.243846486		protein_coding	hypothetical protein	SMSROv2_1	913879	914094	+	MSRO_01189	Align with RefSeq:NZ_JTLV01000004.1:SMSRO_RS04865	8.400689491	7.97211868	8.107722454	8.948843984	9.621674737	9.46101775
SMSRO_SF005730	7.44271512	6.499868076	8.43990984	1.940041764	4.574536422	0.000998806	0.006059047	3.837167557	rpsP	protein_coding	30S ribosomal protein S16	SMSROv2_1	452477	452764	+	MSRO_00573	Align with RefSeq:NZ_JTLV01000003.1:SMSRO_RS02415	7.396159832	6.295525704	5.709845505	8.463417157	8.783614641	8.007727882
SMSRO_SF022100	8.543694418	7.834579128	9.234609466	1.400030338	4.573968468	0.000999682	0.006059047	2.639071317	atpB	protein_coding	ATP synthase subunit a	SMSROv2_1	1690824	1691651	-	MSRO_02210	Align with RefSeq:NZ_JTLV01000008.1:SMSRO_RS08745	7.598976715	8.001412987	7.918244655	9.433159336	8.580587545	9.729785269
SMSRO_SF011820	4.917956038	6.560753731	3.411353767	-3.149399965	-4.550224511	0.00103703	0.006259964	-8.87286467	ulaA	pseudogene	Ascorbate-specific permease IIC component UlaA	SMSROv2_1	905298	907167	+	MSRO_01182_MSRO_01183	Align with RefSeq:NZ_JTLV01000004.1:SMSRO_RS04830	6.559010308	6.295525704	6.840242143	4.320459203	4.226237972	1.266260896
SMSRO_SF016430	1.868145739	2.914138893	0.846016434	-2.068122459	-4.54193738	0.00105041	0.006315169	-4.193405832		protein_coding	hypothetical protein	SMSROv2_1	1243221	1243712	+	MSRO_01643	Align with RefSeq:NZ_JTLV01000005.1:SMSRO_RS06750	3.253201878	2.686716462	2.822320235	0.413568607	0.766806354	1.266260896
SMSRO_SF017010	3.111839307	4.633881599	1.588820215	-3.045061383	-4.535305806	0.00106125	0.006354711	-8.253816606		protein_coding	hypothetical protein	SMSROv2_1	1292036	1293631	-	MSRO_01701		4.606838833	4.888350323	4.407282735	0.413568607	3.088734449	1.266260896
SMSRO_SF024040	2.738973466	1.374609479	4.092939946	2.718330467	4.515056281	0.001095086	0.006468995	6.581107861		protein_coding	p18	SMSROv2_1	1839892	1840353	+	MSRO_02404	PSI-blast product annotation refinement	1.668239378	0.364788367	2.085354641	3.873000226	4.854269195	3.588188991
SMSRO_SF011730	9.663628661	8.903867863	10.42713257	1.523264708	4.512955762	0.001098661	0.006468995	2.874407706		protein_coding	hypothetical protein	SMSROv2_1	899677	900420	+	MSRO_01173	Align with RefSeq:NZ_JTLV01000004.1:SMSRO_RS04790	8.944363783	9.019424395	8.743566123	9.942999162	11.30693439	10.02448411
SMSRO_SF010640	3.098186504	4.603323407	1.589611196	-3.013712211	-4.511452303	0.001101227	0.006468995	-8.076399137	pstB3_2	protein_coding	Phosphate import ATP-binding protein PstB 3	SMSROv2_1	827151	828032	+	MSRO_01064	Align with RefSeq:NZ_JTLV01000003.1:SMSRO_RS04435	4.4755943	4.757105789	4.587854981	0.413568607	3.088734449	1.266260896
SMSRO_SF018460	2.901969082	4.212763192	1.566713963	-2.646049229	-4.509858322	0.001103955	0.006468995	-6.259507841		protein_coding	hypothetical protein	SMSROv2_1	1403230	1403616	-	MSRO_01846	Align with RefSeq:NZ_JTLV01000006.1:SMSRO_RS07240	3.990167473	4.452251208	4.200831858	2.735496702	0.766806354	1.266260896
SMSRO_SF006950	2.16240153	3.533713737	0.842382591	-2.691331146	-4.508735771	0.00110588	0.006468995	-6.459090999		protein_coding	hypothetical protein	SMSROv2_1	555242	555496	+	MSRO_00695	Align with RefSeq:NZ_JTLV01000003.1:SMSRO_RS02930	2.405204972	3.534713368	4.587854981	0.413568607	0.766806354	1.266260896
SMSRO_SF008080	8.999406441	8.461906796	9.537309445	1.075402649	4.508451955	0.001106367	0.006468995	2.107310129		protein_coding	hypothetical protein	SMSROv2_1	636884	638170	+	MSRO_00808	Align with RefSeq:NZ_JTLV01000003.1:SMSRO_RS03390	8.752161861	8.253531616	8.364578284	9.311414063	9.786397082	9.528355741
SMSRO_SF007910	6.37802815	5.4487113	7.277823142	1.829111842	4.50517139	0.001112017	0.006476629	3.553182626		protein_coding	hypothetical protein	SMSROv2_1	625154	625450	-	MSRO_00791	Align with RefSeq:NZ_JTLV01000003.1:SMSRO_RS03320	5.811197332	5.722340371	4.748319653	6.75341861	7.366719196	7.866173738
SMSRO_SF008150	5.436624972	6.685087699	4.265296059	-2.41979164	-4.492524768	0.001134082	0.006579442	-5.350937358		pseudogene	hypothetical protein	SMSROv2_1	641516	644245	+	MSRO_00815_MSRO_00816	Align with RefSeq:NZ_JTLV01000003.1:SMSRO_RS03425	6.273101436	7.210278418	6.608916597	4.661496121	5.014733867	2.851223397
SMSRO_SF010680	1.888621863	2.974330071	0.84575663	-2.128573441	-4.473081118	0.001168915	0.006755244	-4.372848727		protein_coding	hypothetical protein	SMSROv2_1	829844	830296	-	MSRO_01068	Align with RefSeq:NZ_JTLV01000003.1:SMSRO_RS04445	2.405204972	3.172143289	3.307747062	0.413568607	0.766806354	1.266260896
SMSRO_SF017870	6.844718137	7.665945343	6.037949545	-1.627995797	-4.463335746	0.001186798	0.006832109	-3.090833195	ybbH	protein_coding	Uncharacterized HTH-type transcriptional regulator YbbH	SMSROv2_1	1356387	1357223	-	MSRO_01787	Align with RefSeq:NZ_JTLV01000006.1:SMSRO_RS06990	7.884176777	7.942217195	7.12974876	6.390848531	5.410662543	6.310655015
SMSRO_SF003370	7.567972957	8.218708987	6.887678491	-1.331030496	-4.457045949	0.001198493	0.006853259	-2.515823123		protein_coding	Cof-type HAD-IIB family hydrolase	SMSROv2_1	271773	272582	+	MSRO_00337	Align with RefSeq:NZ_JTLV01000002.1:SMSRO_RS01400	7.790636009	8.228974511	8.685267483	6.856512103	6.697543691	7.148903945
SMSRO_SF014910	11.14982683	11.7962295	10.49524407	-1.300985431	-4.456419408	0.001199665	0.006853259	-2.463971265		protein_coding	hypothetical protein	SMSROv2_1	1132508	1132819	-	MSRO_01491	Align with RefSeq:NZ_JTLV01000005.1:SMSRO_RS06105	11.23238887	11.97350522	12.20386319	10.71620753	10.04525581	10.72774034
SMSRO_SF006260	9.469273467	9.026531468	9.906913545	0.880382078	4.444249829	0.001222664	0.006957987	1.840862764		protein_coding	hypothetical protein	SMSROv2_1	499005	501212	+	MSRO_00626	Align with RefSeq:NZ_JTLV01000003.1:SMSRO_RS02645	8.893848512	9.102880626	9.089106775	9.862717253	9.883150315	9.983937319
SMSRO_SF020590	9.84384194	10.30115566	9.392145178	-0.909010481	-4.435116013	0.001240232	0.007010364	-1.877757136	dnaG	protein_coding	DNA primase	SMSROv2_1	1575520	1577397	+	MSRO_02059	Align with RefSeq:NZ_JTLV01000008.1:SMSRO_RS08090	10.53345712	10.12134469	10.24017275	9.482346885	9.348006936	9.337723259
SMSRO_SF014020	10.3330038	9.829523517	10.84294502	1.013421501	4.431225063	0.001247797	0.007010364	2.018692967	ptsI_2	protein_coding	Phosphoenolpyruvate-protein phosphotransferase	SMSROv2_1	1073046	1074779	-	MSRO_01402	Align with RefSeq:NZ_JTLV01000005.1:SMSRO_RS05755	10.25445367	9.638583966	9.579876924	10.86992302	10.85559459	10.79959063
SMSRO_SF022240	5.358994334	4.428057919	6.274783257	1.846725338	4.430768315	0.001248688	0.007010364	3.596828415		protein_coding	hypothetical protein	SMSROv2_1	1699394	1699855	+	MSRO_02224	Align with RefSeq:NZ_JTLV01000008.1:SMSRO_RS08800	3.990167473	4.757105789	4.587854981	6.642387298	5.624787349	6.551663115
SMSRO_SF022510	11.33724833	11.74285199	10.92967299	-0.813178999	-4.429751212	0.001250675	0.007010364	-1.757078929	pdhC_3	protein_coding	Dihydrolipoyllysine-residue acetyltransferase component of pyruvate dehydrogenase complex	SMSROv2_1	1715394	1718405	-	MSRO_02251	Align with RefSeq:NZ_JTLV01000008.1:SMSRO_RS10090	11.57763248	11.80928565	11.8474598	10.8678679	11.03476344	10.88648072
SMSRO_SF020290	10.89331795	11.30592787	10.4816013	-0.824326564	-4.424064899	0.001261846	0.007046486	-1.770708296	polC	protein_coding	DNA polymerase III PolC-type	SMSROv2_1	1548731	1553089	+	MSRO_02029	Align with RefSeq:NZ_JTLV01000007.1:SMSRO_RS07975	11.19506461	11.2754311	11.4524053	10.59472086	10.4339179	10.40836795
SMSRO_SF013290	10.15702017	9.741523023	10.57056627	0.829043245	4.415356309	0.001279158	0.007083457	1.776506842		protein_coding	hypothetical protein	SMSROv2_1	1014324	1015550	-	MSRO_01329	Align with RefSeq:NZ_JTLV01000005.1:SMSRO_RS05440	9.635945975	9.737653427	9.855743236	10.56204519	10.56932272	10.58141046
SMSRO_SF004890	1.807717392	2.798516582	0.846728411	-1.95178817	-4.411219348	0.001287469	0.007083457	-3.868537263		protein_coding	hypothetical protein	SMSROv2_1	402174	402353	+	MSRO_00489	Align with RefSeq:NZ_JTLV01000003.1:SMSRO_RS02035	2.890631799	2.686716462	2.822320235	0.413568607	0.766806354	1.266260896
SMSRO_SF006390	1.807717392	2.798516582	0.846728411	-1.95178817	-4.411219348	0.001287469	0.007083457	-3.868537263		protein_coding	hypothetical protein	SMSROv2_1	508561	508797	+	MSRO_00639	Align with RefSeq:NZ_JTLV01000003.1:SMSRO_RS02690	2.890631799	2.686716462	2.822320235	0.413568607	0.766806354	1.266260896
SMSRO_SF020000	1.807717392	2.798516582	0.846728411	-1.95178817	-4.411219348	0.001287469	0.007083457	-3.868537263	yicI_3	protein_coding	putative alpha-xylosidase	SMSROv2_1	1525568	1525813	-	MSRO_02000	Align with RefSeq:NZ_JTLV01000007.1:SMSRO_RS10055	2.890631799	2.686716462	2.822320235	0.413568607	0.766806354	1.266260896
SMSRO_SF002310	7.545279003	6.982613268	8.122763942	1.140150675	4.408237952	0.001293495	0.007090444	2.204040409	pheT_1	protein_coding	Phenylalanine--tRNA ligase beta subunit	SMSROv2_1	191495	192124	-	MSRO_00231	Align with RefSeq:NZ_JTLV01000002.1:SMSRO_RS00965	7.282949222	6.903947178	6.72921083	8.161761457	8.133128568	8.060676762
SMSRO_SF006600	11.05274127	10.57530252	11.53183019	0.956527669	4.390424942	0.001330121	0.007264509	1.940633482	rnjA	protein_coding	Ribonuclease J 1	SMSROv2_1	526510	528273	-	MSRO_00660	Align with RefSeq:NZ_JTLV01000003.1:SMSRO_RS02785	10.94203498	10.47983202	10.28992578	11.41708652	11.55389268	11.63367565
SMSRO_SF021080	5.255568317	4.453666221	6.064386091	1.61071987	4.38341675	0.00134483	0.007315427	3.054041931	ftn_2	protein_coding	Ferritin	SMSROv2_1	1610743	1611267	-	MSRO_02108	Align with RefSeq:NZ_JTLV01000008.1:SMSRO_RS08295	4.838164379	4.271678962	4.200831858	5.905421704	6.193071108	6.124241891
SMSRO_SF024240	4.625884175	5.679673359	3.618194107	-2.061479251	-4.381323398	0.001349257	0.007315427	-4.174140759		pseudogene	hypothetical protein	SMSROv2_1	1853396	1855009	-	MSRO_02424_MSRO_02425	Align with RefSeq:NZ_JTLV01000010.1:SMSRO_RS09590	6.149366067	5.791053121	5.023954096	4.114008326	3.088734449	3.588188991
SMSRO_SF021440	4.828605342	5.92769628	3.744696942	-2.182999337	-4.374669167	0.001363431	0.007365493	-4.540966323	aguA_3	protein_coding	Agmatine deiminase	SMSROv2_1	1637134	1638222	-	MSRO_02144	Align with RefSeq:NZ_JTLV01000008.1:SMSRO_RS08450	6.458316308	6.092708821	5.14424833	3.220923529	4.467246072	3.588188991
SMSRO_SF002320	9.589959663	9.071001834	10.11645284	1.045451003	4.370855222	0.001371626	0.007383013	2.064011492	ysdC	protein_coding	Putative aminopeptidase YsdC	SMSROv2_1	192127	193218	-	MSRO_00232	Align with RefSeq:NZ_JTLV01000002.1:SMSRO_RS00970	9.507443166	8.87654102	8.80873117	10.16678536	10.05912799	10.12112928
SMSRO_SF020180	2.938630029	4.004749297	1.854699937	-2.150049359	-4.355011861	0.001406229	0.007542041	-4.438429739		protein_coding	hypothetical protein	SMSROv2_1	1537725	1539704	+	MSRO_02018	Align with RefSeq:NZ_JTLV01000007.1:SMSRO_RS07920	3.990167473	4.065228085	3.959823758	1.998531108	2.351768854	1.266260896
SMSRO_SF016230	7.369749292	7.923694849	6.822078194	-1.101616655	-4.34930004	0.001418929	0.007582879	-2.145950287		protein_coding	hypothetical protein	SMSROv2_1	1229558	1229917	-	MSRO_01623	Align with RefSeq:NZ_JTLV01000005.1:SMSRO_RS10025	8.088901426	7.942217195	7.71956066	6.889302038	6.697543691	6.88097074
SMSRO_SF014230	9.423084427	8.917530686	9.938055036	1.02052435	4.346509994	0.001425176	0.007589065	2.028656144		protein_coding	hypothetical protein	SMSROv2_1	1090114	1091799	+	MSRO_01423	Align with RefSeq:NZ_JTLV01000005.1:SMSRO_RS05835	9.215133838	8.579107487	8.947475366	9.950787008	10.0999617	9.74604116
SMSRO_SF012180	6.55976083	5.650765624	7.472199425	1.821433802	4.338793222	0.001442608	0.007654548	3.534322776		protein_coding	hypothetical protein	SMSROv2_1	933367	933879	-	MSRO_01218	Align with RefSeq:NZ_JTLV01000004.1:SMSRO_RS04985	6.060556801	5.222769362	5.629675157	6.889302038	8.359263391	7.196998234
SMSRO_SF001370	4.804255319	5.765990506	3.772009868	-1.993980638	-4.333674451	0.001454294	0.007674293	-3.983345552		protein_coding	ABC-2 family transporter protein	SMSROv2_1	114595	116448	+	MSRO_00137	Align with RefSeq:NZ_JTLV01000001.1:SMSRO_RS00565	5.637865729	6.037213709	5.629675157	3.220923529	3.574161276	4.725692515
SMSRO_SF004970	3.029877995	4.174137012	1.856065158	-2.318071855	-4.332659636	0.001456623	0.007674293	-4.986653136		protein_coding	hypothetical protein	SMSROv2_1	405110	405784	+	MSRO_00497	Align with RefSeq:NZ_JTLV01000003.1:SMSRO_RS02060	3.542708496	4.61271588	4.407282735	1.998531108	2.351768854	1.266260896
SMSRO_SF013390	8.860040741	8.241877267	9.489088179	1.247210912	4.326703415	0.001470371	0.007719446	2.373820606		protein_coding	hypothetical protein	SMSROv2_1	1029189	1031363	-	MSRO_01339	Align with RefSeq:NZ_JTLV01000005.1:SMSRO_RS05490	8.828110714	7.832393917	8.0317736	9.382235401	9.66465181	9.421079005
SMSRO_SF009670	6.618840895	5.799763843	7.4186352	1.618871357	4.32435154	0.001475837	0.007720956	3.071346661		protein_coding	hypothetical protein	SMSROv2_1	755202	755714	+	MSRO_00967	Align with RefSeq:NZ_JTLV01000003.1:SMSRO_RS04050	6.10564469	6.092708821	5.14424833	6.952727419	7.612296405	7.805419707
SMSRO_SF000030	10.39211447	10.88315988	9.906372901	-0.976786976	-4.297396646	0.001540036	0.00802865	-1.968077423	gyrB	protein_coding	DNA gyrase subunit B	SMSROv2_1	2872	4794	+	MSRO_00003	Align with RefSeq:NZ_JTLV01000001.1:SMSRO_RS00015	10.91537572	10.71019361	11.02493385	9.84192878	10.27658136	9.58367351
SMSRO_SF016520	6.854032226	6.021815548	7.621478203	1.599662655	4.29484689	0.00154626	0.008033008	3.030724377		protein_coding	hypothetical protein	SMSROv2_1	1252621	1253100	-	MSRO_01652	Align with RefSeq:NZ_JTLV01000005.1:SMSRO_RS06795	5.697986721	6.34206829	6.054980992	6.921363248	7.946715444	8.161078659
SMSRO_SF007620	14.36341402	14.95900928	13.77166677	-1.187342513	-4.280091101	0.001582801	0.008194291	-2.277328659	lon1	protein_coding	Lon protease 1	SMSROv2_1	603303	605621	+	MSRO_00762	Align with RefSeq:NZ_JTLV01000003.1:SMSRO_RS03200	15.46991406	14.63574064	14.75873734	13.45505665	14.28558243	13.575453
SMSRO_SF016910	8.886616858	8.29447612	9.487106672	1.192630552	4.2771863	0.001590101	0.008203599	2.285691272	yidA_1	protein_coding	Sugar phosphatase YidA	SMSROv2_1	1284316	1285158	-	MSRO_01691		8.649330915	8.241305313	7.96799769	9.217699629	9.949200707	9.294166893
SMSRO_SF009230	8.101184471	7.523953041	8.652278706	1.128325666	4.274181569	0.001597689	0.008214326	2.186048888	acpS	protein_coding	Holo-[acyl-carrier-protein] synthase	SMSROv2_1	727361	727702	+	MSRO_00923	Align with RefSeq:NZ_JTLV01000003.1:SMSRO_RS03870	7.432005031	7.376015622	7.776516545	8.277754752	8.827502285	8.917312587
SMSRO_SF017890	12.72373806	12.34181365	13.10665624	0.764842591	4.254157333	0.001649246	0.008395371	1.699184594		protein_coding	FtsX-like permease family	SMSROv2_1	1357602	1361966	-	MSRO_01789	Align with RefSeq:NZ_JTLV01000006.1:SMSRO_RS07000	12.18754801	12.3798549	12.4629267	13.28528137	12.97960669	13.04721069
SMSRO_SF013420	1.807717392	2.807030791	0.846728411	-1.960302379	-4.252817635	0.001652757	0.008395371	-3.891435323		protein_coding	hypothetical protein	SMSROv2_1	1034079	1034306	+	MSRO_01342	Align with RefSeq:NZ_JTLV01000005.1:SMSRO_RS05505	2.405204972	3.172143289	2.822320235	0.413568607	0.766806354	1.266260896
SMSRO_SFP00030	1.807717392	2.807030791	0.846728411	-1.960302379	-4.252817635	0.001652757	0.008395371	-3.891435323		protein_coding	hypothetical protein	pSMSRO_7	913	1224	-	MSRO_P00030		2.405204972	3.172143289	2.822320235	0.413568607	0.766806354	1.266260896
SMSRO_SF022960	10.35460428	9.915203926	10.79771625	0.882512326	4.251801646	0.001655425	0.008395371	1.843582944	yvyI	protein_coding	Putative mannose-6-phosphate isomerase YvyI	SMSROv2_1	1748391	1749299	-	MSRO_02296	Align with RefSeq:NZ_JTLV01000009.1:SMSRO_RS09085	9.988663882	9.666284562	10.09097919	10.80910274	10.9553952	10.61720008
SMSRO_SF012480	11.10819229	10.39458788	11.83655094	1.441963064	4.226328435	0.001723827	0.008712629	2.71690301	dppB	protein_coding	Dipeptide transport system permease protein DppB	SMSROv2_1	960312	961559	-	MSRO_01248	Align with RefSeq:NZ_JTLV01000004.1:SMSRO_RS05125	11.26629188	10.05653189	9.829067067	11.89183264	11.98051815	11.6249121
SMSRO_SF018650	9.254322382	9.766826678	8.747102887	-1.019723791	-4.218509978	0.001745413	0.00879185	-2.027530744	cutC	protein_coding	Copper homeostasis protein CutC	SMSROv2_1	1420482	1421135	-	MSRO_01865	Align with RefSeq:NZ_JTLV01000006.1:SMSRO_RS07330	9.647426367	9.724537927	9.937103682	9.110536134	8.388858173	8.717472008
SMSRO_SF021070	6.041153903	6.983536498	5.18288977	-1.800646727	-4.216397621	0.001751294	0.00879185	-3.483763595	pdhR	protein_coding	Pyruvate dehydrogenase complex repressor	SMSROv2_1	1610324	1610665	-	MSRO_02107	Align with RefSeq:NZ_JTLV01000008.1:SMSRO_RS08290	7.18130896	6.903947178	6.840242143	5.623021973	5.624787349	4.073615818
SMSRO_SF013670	7.866144228	8.576768145	7.137540773	-1.439227373	-4.194995739	0.001812067	0.009066418	-2.711756		protein_coding	ribosomal-protein-S5-alanine N-acetyltransferase	SMSROv2_1	1048655	1049182	-	MSRO_01367	Align with RefSeq:NZ_JTLV01000005.1:SMSRO_RS05590	8.587102615	8.519606476	8.624513452	7.402253294	6.321395205	7.741994327
SMSRO_SF006090	10.40424528	9.940552041	10.87162867	0.93107663	4.183840468	0.001844621	0.009198426	1.906698364	smc_1	protein_coding	Chromosome partition protein Smc	SMSROv2_1	475169	478123	+	MSRO_00609	Align with RefSeq:NZ_JTLV01000003.1:SMSRO_RS02565	10.33475929	9.750650767	9.721979261	10.81124324	10.92035839	10.88648072
SMSRO_SF014700	1.807717392	2.811763058	0.846728411	-1.965034647	-4.178077616	0.001861678	0.009252541	-3.904220804		protein_coding	hypothetical protein	SMSROv2_1	1121746	1122066	-	MSRO_01470	Align with RefSeq:NZ_JTLV01000005.1:SMSRO_RS06015	2.405204972	2.686716462	3.307747062	0.413568607	0.766806354	1.266260896
SMSRO_SF010210	6.400104916	5.583724791	7.203104668	1.619379876	4.145422591	0.001961521	0.009716371	3.072429435		pseudogene	hypothetical protein	SMSROv2_1	792269	793032	-	MSRO_01021_MSRO_01022	Align with RefSeq:NZ_JTLV01000003.1:SMSRO_RS04270	5.037473187	5.919377218	5.857944144	6.921363248	7.843621951	6.820849748
SMSRO_SF012970	9.809537398	9.356920786	10.26444806	0.907527274	4.13597724	0.001991439	0.009831904	1.875827642	yxlF	protein_coding	Uncharacterized ABC transporter ATP-binding protein YxlF	SMSROv2_1	992870	993904	-	MSRO_01297	Align with RefSeq:NZ_JTLV01000005.1:SMSRO_RS05295	9.091705499	9.475924037	9.51441261	10.49171942	10.11332009	10.17014274
SMSRO_SF015030	6.534540276	5.789668309	7.318119084	1.528450776	4.122687214	0.002034349	0.009983278	2.884758956	plsY	protein_coding	Glycerol-3-phosphate acyltransferase	SMSROv2_1	1146463	1147278	+	MSRO_01503	Align with RefSeq:NZ_JTLV01000005.1:SMSRO_RS06160	6.10564469	5.856641463	5.358373135	7.181752932	7.946715444	6.758113992
SMSRO_SF007280	11.62024257	12.04237191	11.20110942	-0.841262493	-4.122337576	0.002035491	0.009983278	-1.791617289		protein_coding	hypothetical protein	SMSROv2_1	578278	578505	+	MSRO_00728	Align with RefSeq:NZ_JTLV01000003.1:SMSRO_RS03060	12.01586075	11.99095369	12.12198618	11.12867262	11.53416321	10.929819
SMSRO_SF000980	1.990973338	3.175418556	0.84445418	-2.330964376	-4.116125187	0.002055893	0.010044214	-5.031415647	ktrA_1	protein_coding	Ktr system potassium uptake protein A	SMSROv2_1	78758	79459	-	MSRO_00098	Align with RefSeq:NZ_JTLV01000001.1:SMSRO_RS00395	2.405204972	4.271678962	2.822320235	0.413568607	0.766806354	1.266260896
SMSRO_SF016500	4.591434939	5.43162813	3.708132117	-1.723496013	-4.113063049	0.002066029	0.010044214	-3.302356823		protein_coding	hypothetical protein	SMSROv2_1	1248933	1250186	+	MSRO_01650	Align with RefSeq:NZ_JTLV01000005.1:SMSRO_RS06785	5.212559894	5.650190586	5.45458845	3.220923529	3.936731355	4.073615818
SMSRO_SF012470	10.92809321	10.2758146	11.59465252	1.318837923	4.109529619	0.00207779	0.010044214	2.494650871	oppC	protein_coding	Oligopeptide transport system permease protein OppC	SMSROv2_1	959307	960296	-	MSRO_01247	Align with RefSeq:NZ_JTLV01000004.1:SMSRO_RS05120	11.04110444	10.07387218	9.682786493	11.81924194	11.45767736	11.49387684
SMSRO_SF004460	10.35927598	10.78660013	9.924309144	-0.862290991	-4.108727638	0.002080469	0.010044214	-1.81792287	gltX	protein_coding	Glutamate--tRNA ligase	SMSROv2_1	364027	365475	+	MSRO_00446	Align with RefSeq:NZ_JTLV01000003.1:SMSRO_RS01845	10.56809977	10.84557857	10.95469143	9.911420444	9.723908395	10.15195727
SMSRO_SF002330	7.67195428	7.003968304	8.37200421	1.368035906	4.108390073	0.002081598	0.010044214	2.581189222		protein_coding	DegV family EDD domain-containing protein	SMSROv2_1	193347	194189	+	MSRO_00233	Align with RefSeq:NZ_JTLV01000002.1:SMSRO_RS00975	7.598976715	6.631574907	6.72921083	8.314435415	8.749799928	8.007727882
SMSRO_SF012290	9.680702682	9.152966751	10.21104759	1.058080836	4.099744876	0.002110726	0.010151912	2.082159858	ispG	protein_coding	4-hydroxy-3-methylbut-2-en-1-yl diphosphate synthase	SMSROv2_1	940523	941617	+	MSRO_01229	Align with RefSeq:NZ_JTLV01000004.1:SMSRO_RS05030	9.670116665	8.844568631	8.922456906	10.0735645	10.27658136	10.29692803
SMSRO_SF005690	6.732514968	7.399159568	6.106876529	-1.292283039	-4.091501247	0.002138901	0.010254345	-2.449153231		protein_coding	hypothetical protein	SMSROv2_1	449655	450707	+	MSRO_00569	Align with RefSeq:NZ_JTLV01000003.1:SMSRO_RS02400	7.302445397	7.46282045	7.442906645	6.479657798	6.193071108	5.514188409
SMSRO_SF005380	12.25262479	12.72761818	11.7841443	-0.943473874	-4.081727127	0.002172819	0.010383568	-1.92315344	rplE	protein_coding	50S ribosomal protein L5	SMSROv2_1	427996	428538	+	MSRO_00538	Align with RefSeq:NZ_JTLV01000003.1:SMSRO_RS02245	12.74616774	12.58607338	12.85160746	12.2492243	11.42947473	11.65320114
SMSRO_SF010230	8.642522759	8.145786531	9.161077388	1.015290858	4.076346861	0.00219173	0.010440479	2.021310362		protein_coding	hypothetical protein	SMSROv2_1	793229	793702	+	MSRO_01023	Align with RefSeq:NZ_JTLV01000003.1:SMSRO_RS04275	8.479881658	8.015840058	7.918244655	9.347259262	9.205598206	8.888312715
SMSRO_SF000150	8.891403817	8.449113687	9.328015362	0.878901675	4.074051769	0.00219985	0.010445784	1.838974755	hslO	protein_coding	33 kDa chaperonin	SMSROv2_1	17674	18543	+	MSRO_00015	Align with RefSeq:NZ_JTLV01000001.1:SMSRO_RS00070	8.587102615	8.436250729	8.314173331	9.165112667	9.355520989	9.49026257
SMSRO_SF021730	8.498894659	7.925034191	9.095100167	1.170065976	4.065940791	0.002228799	0.010549648	2.250219871	rpiB	protein_coding	Probable ribose-5-phosphate isomerase B	SMSROv2_1	1659069	1659500	-	MSRO_02173	Align with RefSeq:NZ_JTLV01000008.1:SMSRO_RS08575	8.019914816	8.044268466	7.700064485	9.046563805	9.621674737	8.560881645
SMSRO_SF010420	13.84400848	13.48144931	14.20595195	0.724502643	4.053503659	0.002273968	0.010729385	1.652330911	tkt_1	protein_coding	Transketolase	SMSROv2_1	809565	811550	+	MSRO_01042	Align with RefSeq:NZ_JTLV01000003.1:SMSRO_RS04345	13.24014999	13.54702752	13.66419903	14.32542868	14.13053047	14.15671519
SMSRO_SF013720	1.726812921	2.644209737	0.847799947	-1.79640979	-4.047638047	0.002295603	0.010763345	-3.473547414		protein_coding	Integrase core domain	SMSROv2_1	1053679	1054425	+	MSRO_01372	Align with RefSeq:NZ_JTLV01000005.1:SMSRO_RS05615	2.405204972	2.686716462	2.822320235	0.413568607	0.766806354	1.266260896
SMSRO_SF020880	1.726812921	2.644209737	0.847799947	-1.79640979	-4.047638047	0.002295603	0.010763345	-3.473547414		protein_coding	hypothetical protein	SMSROv2_1	1596715	1596879	+	MSRO_02088		2.405204972	2.686716462	2.822320235	0.413568607	0.766806354	1.266260896
SMSRO_SF006710	5.933826276	5.048077412	6.852228748	1.804151336	4.03739111	0.002333918	0.010908688	3.492236675		protein_coding	hypothetical protein	SMSROv2_1	538469	538717	+	MSRO_00671	Align with RefSeq:NZ_JTLV01000003.1:SMSRO_RS02835	5.575129973	4.757105789	4.748319653	7.446991609	5.976259719	7.09915091
SMSRO_SF006940	2.687133503	4.042125052	1.355576436	-2.686548617	-4.028821443	0.002366477	0.011026302	-6.437714586		protein_coding	hypothetical protein	SMSROv2_1	554931	555242	+	MSRO_00694	Align with RefSeq:NZ_JTLV01000003.1:SMSRO_RS02925	2.890631799	4.61271588	4.587854981	0.413568607	2.351768854	1.266260896
SMSRO_SF018970	4.498015347	5.894258792	3.223990829	-2.670267963	-4.026542863	0.002375214	0.011032534	-6.36547407		protein_coding	hypothetical protein	SMSROv2_1	1449287	1450045	-	MSRO_01897	Align with RefSeq:NZ_JTLV01000006.1:SMSRO_RS07485	5.965919926	5.919377218	5.785794359	4.114008326	3.936731355	1.266260896
SMSRO_SF013470	1.93490206	3.042131416	0.845135725	-2.196995691	-4.01367156	0.002425207	0.011229761	-4.585235047		protein_coding	hypothetical protein	SMSROv2_1	1036529	1038508	+	MSRO_01347	Align with RefSeq:NZ_JTLV01000005.1:SMSRO_RS05520	3.253201878	3.824219985	2.085354641	0.413568607	0.766806354	1.266260896
SMSRO_SF024530	11.26538054	11.72206426	10.81342495	-0.908639305	-4.003088805	0.002467137	0.011358576	-1.877274089	mnmE	protein_coding	tRNA modification GTPase MnmE	SMSROv2_1	1877205	1878548	-	MSRO_02453	Align with RefSeq:NZ_JTLV01000010.1:SMSRO_RS09715	11.42812756	11.8061764	11.94281733	11.13038807	10.75407037	10.5307035
SMSRO_SF015530	11.43375518	11.8673837	11.00437725	-0.863006448	-4.002807514	0.002468262	0.011358576	-1.818824633	fmt_2	protein_coding	Methionyl-tRNA formyltransferase	SMSROv2_1	1176358	1177317	-	MSRO_01553	Align with RefSeq:NZ_JTLV01000005.1:SMSRO_RS06385	11.80565751	11.8440634	11.95520549	11.37139617	10.67519897	10.95100952
SMSRO_SF010010	5.203420579	5.916708597	4.472126706	-1.444581891	-3.993612004	0.002505331	0.01145039	-2.721839299		protein_coding	hypothetical protein	SMSROv2_1	777105	777227	+	MSRO_01001		5.637865729	5.979498211	6.172817482	4.320459203	4.673696949	4.436185897
SMSRO_SF019350	7.444034419	8.010893655	6.881895353	-1.128998302	-3.992193456	0.002511101	0.01145039	-2.187068341	lacC	protein_coding	Tagatose-6-phosphate kinase	SMSROv2_1	1470720	1471520	-	MSRO_01935	Align with RefSeq:NZ_JTLV01000006.1:SMSRO_RS07655	7.844828109	7.986840186	8.221491329	6.75341861	7.305965165	6.551663115
SMSRO_SF021620	5.615560461	4.580132348	6.678830309	2.098697961	3.99215624	0.002511253	0.01145039	4.283226475		protein_coding	hypothetical protein	SMSROv2_1	1651039	1651518	+	MSRO_02162	Align with RefSeq:NZ_JTLV01000008.1:SMSRO_RS08530	4.33120439	5.722340371	3.670317141	6.642387298	7.106656356	6.220457206
SMSRO_SF017990	7.033978786	6.331748852	7.702717332	1.370968481	3.989170323	0.002523445	0.011458419	2.586441356		protein_coding	hypothetical protein	SMSROv2_1	1370773	1371222	-	MSRO_01799	Align with RefSeq:NZ_JTLV01000006.1:SMSRO_RS07040	6.312095567	6.807731863	5.857944144	7.308386371	7.732590638	8.185124133
SMSRO_SF004920	1.874473714	2.915029441	0.845941766	-2.069087674	-3.987965073	0.002528383	0.011458419	-4.196212312		protein_coding	hypothetical protein	SMSROv2_1	402890	403321	+	MSRO_00492	Align with RefSeq:NZ_JTLV01000003.1:SMSRO_RS02045	3.542708496	3.172143289	2.085354641	0.413568607	0.766806354	1.266260896
SMSRO_SF010290	3.953515606	5.20552653	2.765118972	-2.440407558	-3.985400583	0.002538926	0.011471329	-5.427950477		protein_coding	hypothetical protein	SMSROv2_1	796687	797859	+	MSRO_01029	Align with RefSeq:NZ_JTLV01000003.1:SMSRO_RS04300	4.941257872	5.008644556	5.709845505	3.220923529	3.574161276	1.266260896
SMSRO_SF008140	3.166129499	4.211931153	2.097662767	-2.114268386	-3.981836437	0.002553654	0.011503017	-4.329703962		protein_coding	hypothetical protein	SMSROv2_1	640929	641459	+	MSRO_00814	Align with RefSeq:NZ_JTLV01000003.1:SMSRO_RS03420	4.170739718	4.065228085	4.407282735	2.735496702	2.351768854	1.266260896
SMSRO_SF006320	4.528504747	5.413476579	3.587512953	-1.825963626	-3.974255408	0.002585281	0.01158794	-3.545437405		protein_coding	hypothetical protein	SMSROv2_1	504605	505042	+	MSRO_00632	Align with RefSeq:NZ_JTLV01000003.1:SMSRO_RS09900	4.838164379	5.919377218	5.544786259	3.220923529	3.574161276	4.073615818
SMSRO_SF016260	8.4675947	8.002801674	8.943570975	0.940769301	3.973596041	0.002588051	0.01158794	1.919551545		protein_coding	hypothetical protein	SMSROv2_1	1232466	1233299	+	MSRO_01626	Align with RefSeq:NZ_JTLV01000005.1:SMSRO_RS06675	8.25820256	7.832393917	7.901271576	8.901408641	9.146184721	8.766106783
SMSRO_SFP00420	4.566813036	5.807836609	3.242680987	-2.565155622	-3.967029404	0.002615808	0.01165001	-5.918188392		protein_coding	hypothetical protein	pSMSRO_7	30571	30687	-	MSRO_P00420		4.838164379	7.210278418	5.45458845	2.735496702	3.088734449	4.073615818
SMSRO_SF005200	4.656979418	6.345460972	2.886192664	-3.459268308	-3.966622022	0.002617541	0.01165001	-10.99875489	rlmH	protein_coding	Ribosomal RNA large subunit methyltransferase H	SMSROv2_1	418933	419310	+	MSRO_00520	Align with RefSeq:NZ_JTLV01000003.1:SMSRO_RS02160	5.212559894	7.420070802	6.522759953	3.583493609	0.766806354	4.436185897
SMSRO_SF008930	1.826222611	2.82240013	0.846512678	-1.975887453	-3.959171596	0.002649434	0.011721977	-3.933701408		protein_coding	hypothetical protein	SMSROv2_1	703094	703954	-	MSRO_00893	Align with RefSeq:NZ_JTLV01000003.1:SMSRO_RS03745	3.253201878	3.172143289	2.085354641	0.413568607	0.766806354	1.266260896
SMSRO_SF021210	1.826222611	2.82240013	0.846512678	-1.975887453	-3.959171596	0.002649434	0.011721977	-3.933701408		protein_coding	hypothetical protein	SMSROv2_1	1618884	1619342	+	MSRO_02121	Align with RefSeq:NZ_JTLV01000008.1:SMSRO_RS08355	3.253201878	3.172143289	2.085354641	0.413568607	0.766806354	1.266260896
SMSRO_SF009320	2.463222894	3.5835891	1.358034311	-2.22555479	-3.957028413	0.002658684	0.011728099	-4.676907157		protein_coding	hypothetical protein	SMSROv2_1	733644	734426	+	MSRO_00932	Align with RefSeq:NZ_JTLV01000003.1:SMSRO_RS03905	3.542708496	3.534713368	3.670317141	0.413568607	2.351768854	1.266260896
SMSRO_SF024560	4.768274248	3.483684895	6.132347338	2.648662444	3.948032866	0.002697878	0.011865887	6.270856229	rnpA	protein_coding	Ribonuclease P protein component	SMSROv2_1	1880489	1880806	-	MSRO_02456	Align with RefSeq:NZ_JTLV01000010.1:SMSRO_RS09730	4.170739718	4.065228085	2.085354641	5.905421704	7.209749849	5.173151492
SMSRO_SF024520	10.56638449	10.17481302	10.95820943	0.78339641	3.941481238	0.002726804	0.011957836	1.721178125	ycfH	protein_coding	Uncharacterized deoxyribonuclease YcfH	SMSROv2_1	1876425	1877195	-	MSRO_02452	Align with RefSeq:NZ_JTLV01000010.1:SMSRO_RS09710	9.967447396	10.2024163	10.3630295	10.99005295	11.060278	10.8150828
SMSRO_SF010780	2.416942697	3.495610003	1.328894823	-2.166715181	-3.936485976	0.002749076	0.012020155	-4.489999177		protein_coding	hypothetical protein	SMSROv2_1	836433	836684	+	MSRO_01078	Align with RefSeq:NZ_JTLV01000003.1:SMSRO_RS04485	2.890631799	4.271678962	3.307747062	1.998531108	0.766806354	1.266260896
SMSRO_SF004080	11.91645742	12.25441434	11.57731043	-0.677103911	-3.927514922	0.002789556	0.012161484	-1.59892682	mnmG	protein_coding	tRNA uridine 5-carboxymethylaminomethyl modification enzyme MnmG	SMSROv2_1	331694	333574	+	MSRO_00408	Align with RefSeq:NZ_JTLV01000002.1:SMSRO_RS01720	12.13482572	12.30179429	12.33051117	11.5978241	11.54898555	11.58480371
SMSRO_SF006570	9.910216863	10.28431368	9.538267906	-0.74604577	-3.911869813	0.002861649	0.012439415	-1.677189577	gpmI	protein_coding	"2,3-bisphosphoglycerate-independent phosphoglycerate mutase"	SMSROv2_1	522365	523957	+	MSRO_00657	Align with RefSeq:NZ_JTLV01000003.1:SMSRO_RS02770	10.37904581	10.2366936	10.23340746	9.503681027	9.62789326	9.480580017
SMSRO_SF007360	9.264865836	8.819872862	9.718050229	0.898177367	3.90762002	0.002881568	0.012465644	1.863709972	plsC	protein_coding	1-acyl-sn-glycerol-3-phosphate acyltransferase	SMSROv2_1	585712	586491	+	MSRO_00736	Align with RefSeq:NZ_JTLV01000003.1:SMSRO_RS03100	9.102867605	8.50944661	8.835782495	9.866839241	9.602856709	9.671402359
SMSRO_SF021790	3.685042373	5.089598117	2.204664943	-2.884933174	-3.90701721	0.002884405	0.012465644	-7.386716322		protein_coding	ComEC family competence protein	SMSROv2_1	1663958	1664713	-	MSRO_02179	Align with RefSeq:NZ_JTLV01000008.1:SMSRO_RS08605	5.127670996	4.888350323	5.255279642	0.413568607	3.574161276	2.851223397
SMSRO_SF018020	2.009478556	0.853395751	3.170661482	2.317265731	3.886036347	0.00298499	0.012834801	4.983867558		protein_coding	hypothetical protein	SMSROv2_1	1372604	1372936	+	MSRO_01802	Align with RefSeq:NZ_JTLV01000006.1:SMSRO_RS07055	0.083276877	1.949750867	0.50039214	2.735496702	3.936731355	2.851223397
SMSRO_SF002980	4.06430445	3.059696021	5.009449579	1.949753559	3.885616522	0.002987039	0.012834801	3.863085366		protein_coding	hypothetical protein	SMSROv2_1	239627	239902	+	MSRO_00298	Align with RefSeq:NZ_JTLV01000002.1:SMSRO_RS01235	2.405204972	3.534713368	3.307747062	4.80588603	4.673696949	5.658578319
SMSRO_SF009140	11.51440282	11.8591266	11.16780273	-0.691323873	-3.879268047	0.003018215	0.012917995	-1.614764609	ileS	protein_coding	Isoleucine--tRNA ligase	SMSROv2_1	718965	721691	+	MSRO_00914	Align with RefSeq:NZ_JTLV01000003.1:SMSRO_RS03830	11.85600383	11.75334387	11.96952516	11.17262455	11.07855467	11.25636486
SMSRO_SF018480	12.56463479	12.20964545	12.92239609	0.712750643	3.878152304	0.003023729	0.012917995	1.638925917	eno	protein_coding	Enolase	SMSROv2_1	1404553	1405929	-	MSRO_01848	Align with RefSeq:NZ_JTLV01000006.1:SMSRO_RS07250	12.46833037	12.10499076	12.0477687	12.94908701	12.88736825	12.93026366
SMSRO_SF012360	8.336561253	8.841851702	7.82928353	-1.012568172	-3.873016749	0.003049246	0.012989788	-2.017499299		protein_coding	hypothetical protein	SMSROv2_1	947742	948008	-	MSRO_01236	Align with RefSeq:NZ_JTLV01000004.1:SMSRO_RS05065	9.1786739	8.76992983	8.550240689	7.55311996	8.042930759	7.924472379
SMSRO_SF023740	2.683057996	4.017987807	1.405282366	-2.61270544	-3.867779425	0.0030755	0.013064305	-6.11649616		protein_coding	hypothetical protein	SMSROv2_1	1808245	1808466	-	MSRO_02374	Align with RefSeq:NZ_JTLV01000009.1:SMSRO_RS09385	4.33120439	4.065228085	3.670317141	0.413568607	0.766806354	2.851223397
SMSRO_SF002130	8.380620828	7.733286731	9.027581213	1.294294482	3.854455315	0.003143364	0.013314647	2.452570286	nifU	protein_coding	NifU-like protein	SMSROv2_1	179630	180085	+	MSRO_00213	Align with RefSeq:NZ_JTLV01000002.1:SMSRO_RS00885	7.34066472	7.659409116	8.23510176	9.535102125	8.446286453	9.067160796
SMSRO_SF024180	7.912288183	8.419493887	7.424227173	-0.995266714	-3.846848449	0.003182808	0.013361787	-1.993449024	fldH_3	protein_coding	Phenyllactate dehydrogenase	SMSROv2_1	1848620	1849624	-	MSRO_02418	Align with RefSeq:NZ_JTLV01000010.1:SMSRO_RS09560	8.694301674	8.099497987	8.448759371	7.55311996	7.481051871	7.196998234
SMSRO_SFP00260	8.621750982	9.317712357	7.895099571	-1.422612786	-3.844603525	0.003194547	0.013361787	-2.680705595		protein_coding	hypothetical protein	pSMSRO_7	16598	16789	+	MSRO_P00260		8.453964284	9.724537927	9.83354749	7.897384385	7.612296405	8.208775401
SMSRO_SF011020	10.07099417	9.533080391	10.61773706	1.084656668	3.844224509	0.003196534	0.013361787	2.120870699		protein_coding	hypothetical protein	SMSROv2_1	849596	850537	+	MSRO_01102	Align with RefSeq:NZ_JTLV01000003.1:SMSRO_RS04585	10.09310549	9.400961979	9.081592722	10.82401996	10.32331241	10.70297244
SMSRO_SF018310	4.050334675	5.166775123	2.826952022	-2.339823101	-3.843943732	0.003198006	0.013361787	-5.0624056		protein_coding	hypothetical protein	SMSROv2_1	1391554	1392204	-	MSRO_01831	Align with RefSeq:NZ_JTLV01000006.1:SMSRO_RS07180	5.037473187	5.222769362	5.255279642	1.998531108	2.351768854	4.436185897
SMSRO_SF019410	12.44457334	12.81618855	12.07207438	-0.744114173	-3.843696854	0.003199301	0.013361787	-1.674945523	infB	protein_coding	Translation initiation factor IF-2	SMSROv2_1	1475650	1477506	-	MSRO_01941	Align with RefSeq:NZ_JTLV01000006.1:SMSRO_RS07675	12.62944788	12.80799094	13.01781548	12.2547398	11.84962069	12.10782524
SMSRO_SF016210	2.811445361	4.032697644	1.564706478	-2.467991165	-3.822506537	0.00331254	0.013792888	-5.532728635	yihN	protein_coding	Inner membrane protein YihN	SMSROv2_1	1228238	1229182	+	MSRO_01621	Align with RefSeq:NZ_JTLV01000005.1:SMSRO_RS06660	4.727133067	3.172143289	4.200831858	2.735496702	0.766806354	1.266260896
SMSRO_SF015910	4.079333747	5.042581568	3.102651045	-1.939930522	-3.820949456	0.003321024	0.013792888	-3.836871696		protein_coding	multidrug efflux pump VmrA	SMSROv2_1	1204834	1205778	-	MSRO_01591	Align with RefSeq:NZ_JTLV01000005.1:SMSRO_RS10010	5.368679096	5.494071384	4.200831858	2.735496702	3.088734449	3.588188991
SMSRO_SF018490	7.350548848	6.718408087	7.972810771	1.254402683	3.81270022	0.003366353	0.013903944	2.385683541	trpS	protein_coding	Tryptophan--tRNA ligase	SMSROv2_1	1406113	1407135	+	MSRO_01849	Align with RefSeq:NZ_JTLV01000006.1:SMSRO_RS07255	7.049061162	6.593607057	6.477672063	7.446991609	8.501515974	8.034445221
SMSRO_SF024300	10.19606599	9.772534382	10.62204156	0.849507175	3.81268907	0.003366414	0.013903944	1.801885296	ptsI_3	pseudogene	Phosphoenolpyruvate-protein phosphotransferase	SMSROv2_1	1857394	1859127	-	MSRO_02430_MSRO_02431	Align with RefSeq:NZ_JTLV01000010.1:SMSRO_RS09615	10.15071124	9.54718272	9.606300648	10.52861226	10.68715921	10.65642985
SMSRO_SF001070	6.692431933	6.031782164	7.349128168	1.317346004	3.809872325	0.00338204	0.013929894	2.492072438	perR	protein_coding	Peroxide-responsive repressor PerR	SMSROv2_1	87226	87678	+	MSRO_00107	Align with RefSeq:NZ_JTLV01000001.1:SMSRO_RS00440	5.697986721	6.70463837	5.709845505	7.424795863	7.242539785	7.374785353
SMSRO_SF002140	9.912224931	9.444261775	10.3878499	0.943588125	3.799713553	0.003439026	0.014125587	1.923305747	sufB	protein_coding	FeS cluster assembly protein SufB	SMSROv2_1	180100	181512	+	MSRO_00214	Align with RefSeq:NZ_JTLV01000002.1:SMSRO_RS00890	9.30968907	9.465450706	9.563787221	10.85132068	10.00282055	10.28028137
SMSRO_SF018420	3.125961482	4.354834185	1.893631196	-2.461202989	-3.774871033	0.003582643	0.014657614	-5.506757158		protein_coding	hypothetical protein	SMSROv2_1	1398906	1399313	+	MSRO_01842	Align with RefSeq:NZ_JTLV01000006.1:SMSRO_RS07220	3.542708496	5.008644556	4.587854981	1.998531108	0.766806354	2.851223397
SMSRO_SF012060	6.466839319	5.919244429	7.018671748	1.09942732	3.773928138	0.003588215	0.014657614	2.142696209		protein_coding	hypothetical protein	SMSROv2_1	925726	926334	-	MSRO_01206	Align with RefSeq:NZ_JTLV01000004.1:SMSRO_RS04935	6.014014215	6.092708821	5.629675157	6.983424216	7.033592894	7.04762061
SMSRO_SF022840	4.850345738	4.07081277	5.61760272	1.54678995	3.770566529	0.003608157	0.014671706	2.921663344		protein_coding	hypothetical protein	SMSROv2_1	1740102	1740287	-	MSRO_02284	Align with RefSeq:NZ_JTLV01000009.1:SMSRO_RS09045	3.783716595	4.065228085	4.407282735	5.367764918	6.124358358	5.353723737
SMSRO_SF017920	8.49705479	8.037749155	8.942810196	0.905061041	3.770030768	0.003611346	0.014671706	1.872623725		pseudogene	hypothetical protein	SMSROv2_1	1365307	1366241	-	MSRO_01792_MSRO_01793	Align with RefSeq:NZ_JTLV01000006.1:SMSRO_RS07015	8.100085165	8.072147499	7.935020367	8.59844395	9.146184721	9.130447041
SMSRO_SF024340	3.188947823	4.275864932	2.099861965	-2.176002967	-3.750412147	0.003730162	0.015113237	-4.518998152		protein_coding	hypothetical protein	SMSROv2_1	1861128	1861991	-	MSRO_02434	Align with RefSeq:NZ_JTLV01000010.1:SMSRO_RS10115	4.838164379	3.534713368	4.407282735	2.735496702	2.351768854	1.266260896
SMSRO_SF005290	12.70664507	13.02374085	12.39245282	-0.631288035	-3.747141534	0.003750362	0.015153903	-1.548947273	rplB	protein_coding	50S ribosomal protein L2	SMSROv2_1	423367	424203	+	MSRO_00529	Align with RefSeq:NZ_JTLV01000003.1:SMSRO_RS02200	13.10651143	12.9410365	13.0217472	12.45625398	12.43613436	12.27818696
SMSRO_SF021420	10.03691253	10.39350524	9.682263551	-0.711241686	-3.726900885	0.00387794	0.015523781	-1.637212613	trxB	protein_coding	Thioredoxin reductase	SMSROv2_1	1634854	1635795	+	MSRO_02142	Align with RefSeq:NZ_JTLV01000008.1:SMSRO_RS08440	10.44850573	10.3577267	10.37229738	9.625456902	9.824798076	9.592690383
SMSRO_SF012440	14.3369403	13.99550042	14.68123774	0.685737318	3.725145874	0.003889212	0.015523781	1.60852384	sarA	protein_coding	Oligopeptide-binding protein SarA precursor	SMSROv2_1	953176	955350	-	MSRO_01244	Align with RefSeq:NZ_JTLV01000004.1:SMSRO_RS05105	13.97572483	13.93547423	14.07652215	14.97539352	14.42936347	14.62916359
SMSRO_SF008400	11.5661344	11.22019255	11.90884535	0.688652809	3.725083768	0.003889612	0.015523781	1.611777735		protein_coding	hypothetical protein	SMSROv2_1	666539	668176	+	MSRO_00840	Align with RefSeq:NZ_JTLV01000003.1:SMSRO_RS03520	11.07267138	11.24513717	11.3482325	11.77715585	12.05163045	11.90197902
SMSRO_SF003030	8.501157661	7.962355594	9.051832857	1.089477263	3.7234036	0.003900437	0.015523781	2.127969191	ywpJ_1	protein_coding	Putative phosphatase YwpJ	SMSROv2_1	242412	243275	-	MSRO_00303	Align with RefSeq:NZ_JTLV01000002.1:SMSRO_RS01250	8.505341643	7.896169827	7.442906645	8.941045614	9.180434283	9.041047956
SMSRO_SF005600	9.760853233	9.264501685	10.24373723	0.979235541	3.721611815	0.003912016	0.015523781	1.97142051	tsaD	protein_coding	tRNA N6-adenosine threonylcarbamoyltransferase	SMSROv2_1	442926	443882	+	MSRO_00560	Align with RefSeq:NZ_JTLV01000003.1:SMSRO_RS02360	9.040378919	9.20713871	9.558383863	10.32196123	9.780826824	10.65642985
SMSRO_SF003810	11.53722908	11.15859424	11.922567	0.763972765	3.721567502	0.003912303	0.015523781	1.698160435		protein_coding	preprotein translocase subunit SecA	SMSROv2_1	306167	308554	+	MSRO_00381	Align with RefSeq:NZ_JTLV01000002.1:SMSRO_RS01590	11.47720355	10.99687478	10.99124302	11.97724157	12.01769689	11.76311467
SMSRO_SF016600	6.067915635	7.110914951	5.105686033	-2.005228918	-3.721184455	0.003914783	0.015523781	-4.014523944		protein_coding	hypothetical protein	SMSROv2_1	1259424	1259804	-	MSRO_01660	Align with RefSeq:NZ_JTLV01000005.1:SMSRO_RS06825	6.653132485	7.106255353	7.639943492	5.698970826	5.721002664	3.588188991
SMSRO_SF003120	12.44094301	12.86713494	12.01517654	-0.851958396	-3.712893813	0.003968867	0.015659255	-1.804949404	dnaJ_1	protein_coding	Chaperone protein DnaJ	SMSROv2_1	250311	251450	+	MSRO_00312	Align with RefSeq:NZ_JTLV01000002.1:SMSRO_RS01285	12.75503906	12.81934471	13.03152988	11.80427498	12.49854964	11.73691977
SMSRO_SF020450	7.456633803	6.837758461	8.030962982	1.193204522	3.712728669	0.003969952	0.015659255	2.286600805		protein_coding	hypothetical protein	SMSROv2_1	1561676	1563046	-	MSRO_02045	Align with RefSeq:NZ_JTLV01000007.1:SMSRO_RS08030	6.458316308	7.210278418	6.875431571	7.848196835	7.732590638	8.61498905
SMSRO_SF014380	4.202448656	5.238497192	3.112672948	-2.125824244	-3.710807238	0.003982601	0.015667699	-4.364523769		protein_coding	hypothetical protein	SMSROv2_1	1099515	1100735	-	MSRO_01438	Align with RefSeq:NZ_JTLV01000005.1:SMSRO_RS05885	5.292730243	5.650190586	4.748319653	1.998531108	3.936731355	3.588188991
SMSRO_SF007420	5.476562119	4.791462159	6.171643578	1.380181419	3.709058082	0.003994152	0.015671791	2.603011019	ppa	protein_coding	Inorganic pyrophosphatase	SMSROv2_1	590673	591236	-	MSRO_00742	Align with RefSeq:NZ_JTLV01000003.1:SMSRO_RS03130	5.037473187	4.888350323	4.407282735	5.905421704	6.599696368	6.021148398
SMSRO_SF014200	3.950354355	5.310502078	2.614900476	-2.695601601	-3.705614269	0.004016996	0.015720056	-6.478238584		protein_coding	hypothetical protein	SMSROv2_1	1086386	1087705	+	MSRO_01420	Align with RefSeq:NZ_JTLV01000005.1:SMSRO_RS05825	4.941257872	5.574241732	5.45458845	1.998531108	4.467246072	1.266260896
SMSRO_SF011960	8.823363403	9.238920458	8.39995008	-0.838970378	-3.703105953	0.004033721	0.015744182	-1.788773076	dinB	pseudogene	DNA polymerase IV	SMSROv2_1	919003	920263	+	MSRO_01196_MSRO_01197_MSRO_01198	Align with RefSeq:NZ_JTLV01000004.1:SMSRO_RS04895	8.93814526	9.422780089	9.373836252	8.385112161	8.374136667	8.446169986
SMSRO_SF012050	5.695408659	4.910953367	6.465365495	1.554412128	3.696215062	0.00408004	0.015883394	2.937140191		protein_coding	hypothetical protein	SMSROv2_1	925128	925733	-	MSRO_01205	Align with RefSeq:NZ_JTLV01000004.1:SMSRO_RS04930	4.941257872	4.271678962	5.544786259	6.680355148	5.976259719	6.758113992
SMSRO_SF018670	4.068441529	3.228171877	4.892140033	1.663968156	3.689071795	0.004128641	0.016030739	3.168869297		protein_coding	hypothetical protein	SMSROv2_1	1424248	1424595	-	MSRO_01867	Align with RefSeq:NZ_JTLV01000006.1:SMSRO_RS07340	2.890631799	3.172143289	3.670317141	4.661496121	5.29036831	4.725692515
SMSRO_SF014240	7.490548637	8.09553769	6.938595206	-1.156942483	-3.687007574	0.004142797	0.016043924	-2.229843538		protein_coding	Sodium:neurotransmitter symporter family	SMSROv2_1	1091848	1092633	+	MSRO_01424	Align with RefSeq:NZ_JTLV01000005.1:SMSRO_RS05840	8.248183804	8.085887555	7.935020367	7.446991609	6.916553473	6.310655015
SMSRO_SF004380	7.810171169	8.325978383	7.304349712	-1.021628671	-3.684279796	0.004161582	0.016074918	-2.030209588		protein_coding	3-methyladenine DNA glycosylase	SMSROv2_1	358429	358782	+	MSRO_00438	Align with RefSeq:NZ_JTLV01000003.1:SMSRO_RS01805	7.959793824	8.478530533	8.571854502	7.593477697	7.209749849	7.04762061
SMSRO_SF023380	10.10529051	10.55488735	9.671152597	-0.883734753	-3.676893723	0.004212891	0.01623106	-1.845145714	polA	protein_coding	DNA polymerase I	SMSROv2_1	1789167	1791773	+	MSRO_02338	Align with RefSeq:NZ_JTLV01000009.1:SMSRO_RS09265	10.50639279	10.56323341	10.59710729	10.0004084	9.79747349	9.167127704
SMSRO_SF008830	6.904866596	6.402422163	7.415691546	1.013269383	3.668827109	0.00426968	0.01639821	2.018480128		protein_coding	hypothetical protein	SMSROv2_1	696815	697513	+	MSRO_00883	Align with RefSeq:NZ_JTLV01000003.1:SMSRO_RS03705	6.350063418	6.38715618	6.477672063	7.356083113	7.709320859	7.148903945
SMSRO_SF017600	1.339824905	0.323387891	2.315582373	1.992194482	3.6662055	0.004288307	0.01639821	3.978416948		pseudogene	hypothetical protein	SMSROv2_1	1335830	1336388	-	MSRO_01760_MSRO_01761	Align with RefSeq:NZ_JTLV01000006.1:SMSRO_RS06885	0.083276877	0.364788367	0.50039214	2.735496702	3.088734449	1.266260896
SMSRO_SF002090	12.46173692	12.06141112	12.86514966	0.803738541	3.666070237	0.00428927	0.01639821	1.745618796		protein_coding	hypothetical protein	SMSROv2_1	174283	176556	-	MSRO_00209	Align with RefSeq:NZ_JTLV01000002.1:SMSRO_RS00865	12.50402664	11.87802248	11.78868148	12.83799737	12.81903475	12.94265878
SMSRO_SF023410	3.606031213	4.547567494	2.621507539	-1.926059954	-3.657076566	0.004353832	0.016602465	-3.800159452		protein_coding	hypothetical protein	SMSROv2_1	1793005	1793241	-	MSRO_02341	Align with RefSeq:NZ_JTLV01000009.1:SMSRO_RS10100	4.170739718	4.271678962	5.255279642	1.998531108	3.088734449	2.851223397
SMSRO_SF005060	2.442962564	3.550143892	1.358191157	-2.191952735	-3.655079229	0.004368307	0.016615167	-4.569235289		protein_coding	hypothetical protein	SMSROv2_1	409141	410412	+	MSRO_00506	Align with RefSeq:NZ_JTLV01000003.1:SMSRO_RS02100	2.890631799	4.065228085	3.670317141	0.413568607	2.351768854	1.266260896
SMSRO_SF021870	8.447846625	8.903715041	7.991264188	-0.912450853	-3.648893427	0.004413454	0.016744171	-1.882240337	potA_2	protein_coding	Spermidine/putrescine import ATP-binding protein PotA	SMSROv2_1	1671295	1672347	-	MSRO_02187	Align with RefSeq:NZ_JTLV01000008.1:SMSRO_RS08635	8.848148468	9.054786338	8.80873117	8.227349799	7.586985316	8.161078659
SMSRO_SF005490	11.13550723	11.61544253	10.66098917	-0.95445336	-3.643866793	0.004450497	0.016841856	-1.937845241	rpsK	protein_coding	30S ribosomal protein S11	SMSROv2_1	434074	434463	+	MSRO_00549	Align with RefSeq:NZ_JTLV01000003.1:SMSRO_RS02305	11.37387177	11.66685604	11.81497538	11.19082392	10.2405121	10.52600416
SMSRO_SF021900	7.951001714	8.507710861	7.418479872	-1.089230989	-3.641610731	0.004467228	0.016862373	-2.127605968	metK	protein_coding	S-adenosylmethionine synthase	SMSROv2_1	1673883	1675034	-	MSRO_02190	Align with RefSeq:NZ_JTLV01000008.1:SMSRO_RS08650	8.197019043	8.519606476	8.835782495	7.848196835	7.366719196	6.938686238
SMSRO_SF002100	7.553563015	7.061950891	8.064285652	1.002334761	3.638887594	0.00448751	0.016865939	2.003239286	yurY	protein_coding	Fe-S cluster assembly ATPase SufC	SMSROv2_1	176746	177561	+	MSRO_00210	Align with RefSeq:NZ_JTLV01000002.1:SMSRO_RS00870	7.18130896	7.330572651	6.650139259	8.240117095	7.966478698	7.952761423
SMSRO_SF022020	9.078736685	9.481611231	8.671465904	-0.810145327	-3.638447534	0.004490797	0.016865939	-1.753388058		protein_coding	Cof-like hydrolase	SMSROv2_1	1684279	1685109	-	MSRO_02202	Align with RefSeq:NZ_JTLV01000008.1:SMSRO_RS08705	9.183939216	9.605579699	9.672819648	8.656742591	8.738349908	8.61498905
SMSRO_SF021430	11.27035732	11.62109015	10.92173375	-0.699356399	-3.634022869	0.004523981	0.016947878	-1.623780246	pgk	protein_coding	Phosphoglycerate kinase	SMSROv2_1	1635861	1637096	+	MSRO_02143	Align with RefSeq:NZ_JTLV01000008.1:SMSRO_RS08445	11.80138159	11.55152166	11.50391005	10.80910274	11.11442772	10.84180014
SMSRO_SF019590	9.498010503	8.940696554	10.03153768	1.090841128	3.617170959	0.004652718	0.017386473	2.129981837		protein_coding	hypothetical protein	SMSROv2_1	1492802	1493233	-	MSRO_01959	Align with RefSeq:NZ_JTLV01000006.1:SMSRO_RS10050	9.1786739	8.868614105	8.762486985	9.668597177	9.729702359	10.77998849
SMSRO_SF012310	7.144229927	6.654894793	7.640642305	0.985747512	3.602038073	0.004771566	0.017786011	1.980339132	nfo	protein_coding	Probable endonuclease 4	SMSROv2_1	942335	943261	-	MSRO_01231	Align with RefSeq:NZ_JTLV01000004.1:SMSRO_RS05040	6.928766928	6.668569115	6.333282154	7.573439944	7.685669591	7.675651832
SMSRO_SF012010	1.684889793	2.550735149	0.848310869	-1.70242428	-3.59609972	0.00481906	0.017918252	-3.254473755		protein_coding	hypothetical protein	SMSROv2_1	921763	921987	-	MSRO_01201	Align with RefSeq:NZ_JTLV01000004.1:SMSRO_RS04910	2.890631799	1.949750867	2.822320235	0.413568607	0.766806354	1.266260896
SMSRO_SF005470	11.36964815	11.82785355	10.92053891	-0.90731464	-3.589738637	0.00487048	0.018064394	-1.875551191	infA	protein_coding	Translation initiation factor IF-1	SMSROv2_1	433294	433512	+	MSRO_00547	Align with RefSeq:NZ_JTLV01000003.1:SMSRO_RS02290	11.58362085	11.80928565	12.10076969	11.34799665	10.9127385	10.46347759
SMSRO_SF015680	7.497725219	7.010691734	7.987546703	0.97685497	3.587892222	0.004885512	0.018075183	1.968170179	yumC	protein_coding	Ferredoxin--NADP reductase 2	SMSROv2_1	1188103	1189089	+	MSRO_01568	Align with RefSeq:NZ_JTLV01000005.1:SMSRO_RS06455	7.359401282	6.668569115	6.976125571	7.897384385	8.024194196	8.060676762
SMSRO_SF005770	7.773532811	7.270569818	8.314943076	1.044373258	3.585125142	0.00490813	0.018113914	2.062470176	rplS	protein_coding	50S ribosomal protein L19	SMSROv2_1	454300	454656	+	MSRO_00577	Align with RefSeq:NZ_JTLV01000003.1:SMSRO_RS02435	7.630171337	7.022999849	7.12974876	8.547994928	8.474165486	7.836116504
SMSRO_SF008750	4.199874059	5.214336162	3.075545627	-2.138790535	-3.579532191	0.004954177	0.018218042	-4.403926938		protein_coding	hypothetical protein	SMSROv2_1	691729	693459	+	MSRO_00875	Align with RefSeq:NZ_JTLV01000003.1:SMSRO_RS03680	5.037473187	5.008644556	5.629675157	1.998531108	3.088734449	4.436185897
SMSRO_SF012300	4.719358008	3.933679893	5.552176615	1.618496723	3.578734485	0.004960781	0.018218042	3.070549206		protein_coding	"Dual specificity phosphatase, catalytic domain"	SMSROv2_1	941858	942331	-	MSRO_01230	Align with RefSeq:NZ_JTLV01000004.1:SMSRO_RS05035	4.170739718	4.271678962	3.307747062	5.623021973	5.976259719	4.966700614
SMSRO_SF020220	6.43508572	5.798016927	7.064343958	1.266327032	3.576116237	0.004982522	0.018252924	2.405483714		protein_coding	hypothetical protein	SMSROv2_1	1541413	1542666	+	MSRO_02022	Align with RefSeq:NZ_JTLV01000007.1:SMSRO_RS07940	5.965919926	5.856641463	5.544786259	6.563315727	7.685669591	6.994181351
SMSRO_SF024070	5.709838524	4.906864553	6.494241895	1.587377341	3.572464009	0.005013013	0.018319613	3.005025724		protein_coding	hypothetical protein	SMSROv2_1	1842683	1843651	+	MSRO_02407		4.606838833	5.008644556	5.14424833	6.983424216	5.521693856	6.994181351
SMSRO_SF016450	1.684889793	2.552171558	0.848310869	-1.703860688	-3.55801677	0.005135536	0.018721479	-3.257715661		protein_coding	hypothetical protein	SMSROv2_1	1244103	1244561	+	MSRO_01645	Align with RefSeq:NZ_JTLV01000005.1:SMSRO_RS06760	2.405204972	3.172143289	2.085354641	0.413568607	0.766806354	1.266260896
SMSRO_SF014690	2.646694634	3.947368154	1.406730959	-2.540637194	-3.551149135	0.005194864	0.018891567	-5.818459338		protein_coding	hypothetical protein	SMSROv2_1	1121365	1121679	-	MSRO_01469	Align with RefSeq:NZ_JTLV01000005.1:SMSRO_RS06010	3.783716595	4.757105789	3.307747062	0.413568607	0.766806354	2.851223397
SMSRO_SF001050	1.74531814	2.674060802	0.84755907	-1.826501732	-3.545713994	0.00524232	0.01901776	-3.546760055		protein_coding	hypothetical protein	SMSROv2_1	86473	86904	+	MSRO_00105	Align with RefSeq:NZ_JTLV01000001.1:SMSRO_RS00430	2.405204972	3.534713368	2.085354641	0.413568607	0.766806354	1.266260896
SMSRO_SF005110	12.06874544	12.40037625	11.73010496	-0.670271292	-3.533277861	0.005352602	0.019369249	-1.591372189		protein_coding	hypothetical protein	SMSROv2_1	411892	412974	+	MSRO_00511	Align with RefSeq:NZ_JTLV01000003.1:SMSRO_RS02115	12.30758009	12.4088409	12.48801145	11.47898474	11.79125348	11.93780196
SMSRO_SF023160	3.499604231	4.610094205	2.430872877	-2.179221328	-3.531875107	0.005365191	0.019369249	-4.529090376		protein_coding	hypothetical protein	SMSROv2_1	1773647	1774393	-	MSRO_02316	Align with RefSeq:NZ_JTLV01000009.1:SMSRO_RS09170	4.838164379	4.757105789	4.200831858	3.583493609	2.351768854	1.266260896
SMSRO_SF007760	2.586050493	3.834281763	1.408969096	-2.425312667	-3.525995724	0.005418292	0.019513703	-5.37145401		protein_coding	hypothetical protein	SMSROv2_1	611888	613693	+	MSRO_00776	Align with RefSeq:NZ_JTLV01000003.1:SMSRO_RS03255	3.542708496	3.534713368	4.407282735	0.413568607	0.766806354	2.851223397
SMSRO_SF006140	11.07958268	11.41194677	10.75206478	-0.659881996	-3.518356138	0.005488104	0.019717502	-1.579953387	pgcA	protein_coding	Phosphoglucomutase	SMSROv2_1	483265	484941	+	MSRO_00614	Align with RefSeq:NZ_JTLV01000003.1:SMSRO_RS02590	11.4435753	11.31388552	11.47838751	10.91640041	10.74837364	10.57687368
SMSRO_SF017850	10.28066753	10.61392131	9.950022855	-0.663898456	-3.514650725	0.0055223	0.019792667	-1.584358103	murP	pseudogene	PTS system N-acetylmuramic acid-specific EIIBC component	SMSROv2_1	1354539	1356259	-	MSRO_01785_MSRO_01786	Align with RefSeq:NZ_JTLV01000006.1:SMSRO_RS06985	10.6915317	10.62805757	10.51859232	10.0556203	9.840947816	9.94925548
SMSRO_SF007330	1.793569242	2.771332755	0.846895212	-1.924437542	-3.501508411	0.005645375	0.02018526	-3.795888307		protein_coding	hypothetical protein	SMSROv2_1	583883	584218	-	MSRO_00733	Align with RefSeq:NZ_JTLV01000003.1:SMSRO_RS03085	2.405204972	3.824219985	2.085354641	0.413568607	0.766806354	1.266260896
SMSRO_SF019280	8.837472808	8.391761816	9.299836825	0.908075009	3.483926927	0.005814475	0.020740149	1.876539956	rlmN_1	pseudogene	Probable dual-specificity RNA methyltransferase RlmN	SMSROv2_1	1465063	1466099	-	MSRO_01928_MSRO_01929	Align with RefSeq:NZ_JTLV01000006.1:SMSRO_RS07630	8.78718045	8.015840058	8.352141181	9.364853322	9.46377388	9.041047956
SMSRO_SF015710	2.416942697	3.495610003	1.358384322	-2.137225682	-3.478965172	0.005863139	0.020863821	-4.399152705		protein_coding	hypothetical protein	SMSROv2_1	1192070	1192693	-	MSRO_01571	Align with RefSeq:NZ_JTLV01000005.1:SMSRO_RS06470	2.890631799	4.271678962	3.307747062	0.413568607	2.351768854	1.266260896
SMSRO_SF002060	8.353609127	7.840966039	8.885254109	1.044288071	3.469985247	0.005952288	0.021130622	2.062348397		protein_coding	HIT family protein	SMSROv2_1	171669	172085	-	MSRO_00206	Align with RefSeq:NZ_JTLV01000002.1:SMSRO_RS00855	8.122195866	8.001412987	7.370756859	8.721907638	9.36299611	8.542385301
SMSRO_SF019200	1.603985322	2.388903629	0.849383569	-1.539520061	-3.457574578	0.006077808	0.02147396	-2.906977814		protein_coding	hypothetical protein	SMSROv2_1	1460065	1460319	-	MSRO_01920	Align with RefSeq:NZ_JTLV01000006.1:SMSRO_RS07590	2.405204972	2.686716462	2.085354641	0.413568607	0.766806354	1.266260896
SMSRO_SF020870	1.603985322	2.388903629	0.849383569	-1.539520061	-3.457574578	0.006077808	0.02147396	-2.906977814		protein_coding	hypothetical protein	SMSROv2_1	1596311	1596712	+	MSRO_02087	Align with RefSeq:NZ_JTLV01000008.1:SMSRO_RS08210	2.405204972	2.686716462	2.085354641	0.413568607	0.766806354	1.266260896
SMSRO_SFP00060	10.89796306	11.24349672	10.54817406	-0.695322657	-3.454783643	0.00610641	0.021524012	-1.619246535		protein_coding	hypothetical protein	pSMSRO_7	3144	3623	-	MSRO_P00060		10.94513922	11.40439288	11.39141633	10.51816736	10.55634	10.57232259
SMSRO_SF008420	5.479447724	4.717420878	6.186266119	1.468845242	3.449457338	0.006161381	0.021666556	2.768002492		protein_coding	hypothetical protein	SMSROv2_1	668744	669409	+	MSRO_00842	Align with RefSeq:NZ_JTLV01000003.1:SMSRO_RS03530	3.990167473	5.222769362	5.023954096	5.905421704	6.25865945	6.475714262
SMSRO_SF016110	4.892530858	5.538151763	4.24423817	-1.293913593	-3.447520153	0.006181501	0.021679418	-2.451922864		protein_coding	hypothetical protein	SMSROv2_1	1221783	1222445	-	MSRO_01611	Align with RefSeq:NZ_JTLV01000005.1:SMSRO_RS06625	5.811197332	5.409182486	5.358373135	4.114008326	4.226237972	4.436185897
SMSRO_SF023290	2.979366484	4.077138189	1.895998508	-2.181139681	-3.445019231	0.006207577	0.021679418	-4.535116718		protein_coding	hypothetical protein	SMSROv2_1	1783141	1784196	+	MSRO_02329	Align with RefSeq:NZ_JTLV01000009.1:SMSRO_RS09225	3.542708496	4.757105789	3.959823758	1.998531108	0.766806354	2.851223397
SMSRO_SFP00400	7.854526551	7.342194747	8.378209627	1.036014881	3.444915611	0.00620866	0.021679418	2.050555626		protein_coding	hypothetical protein	pSMSRO_7	29554	29805	-	MSRO_P00400		7.396159832	7.210278418	7.419255377	8.148278228	9.00042603	7.952761423
SMSRO_SF021670	7.132928666	7.651076426	6.592148157	-1.058928269	-3.438120526	0.006280095	0.021877622	-2.08338327		protein_coding	hypothetical protein	SMSROv2_1	1654528	1655115	-	MSRO_02167	Align with RefSeq:NZ_JTLV01000008.1:SMSRO_RS08550	7.705328696	7.603193106	7.639943492	6.085993949	7.070587102	6.692525651
SMSRO_SF021020	4.5375884	5.479593764	3.589461814	-1.89013195	-3.430950254	0.006356397	0.02200981	-3.706691249	ptsG_3	pseudogene	PTS system glucose-specific EIICB component	SMSROv2_1	1606797	1608712	-	MSRO_02102_MSRO_02103	Align with RefSeq:NZ_JTLV01000008.1:SMSRO_RS08270	5.127670996	5.722340371	5.629675157	4.320459203	2.351768854	4.073615818
SMSRO_SF016470	3.586955364	4.669813671	2.552031436	-2.117782234	-3.430903303	0.006356899	0.02200981	-4.340262303		protein_coding	hypothetical protein	SMSROv2_1	1245848	1247443	+	MSRO_01647	Align with RefSeq:NZ_JTLV01000005.1:SMSRO_RS06770	5.292730243	4.452251208	4.200831858	3.220923529	3.088734449	1.266260896
SMSRO_SF019040	6.185337511	6.706382588	5.634651251	-1.071731338	-3.428165227	0.006386291	0.02200981	-2.101954351		protein_coding	hypothetical protein	SMSROv2_1	1453735	1454427	-	MSRO_01904	Align with RefSeq:NZ_JTLV01000006.1:SMSRO_RS07515	6.559010308	6.774179303	6.804172888	5.542851624	5.410662543	6.021148398
SMSRO_SF017070	1.684889793	2.564785777	0.848310869	-1.716474908	-3.427648813	0.00639185	0.02200981	-3.28632442		protein_coding	hypothetical protein	SMSROv2_1	1296104	1296562	+	MSRO_01707		2.405204972	1.949750867	3.307747062	0.413568607	0.766806354	1.266260896
SMSRO_SF020960	1.684889793	2.564785777	0.848310869	-1.716474908	-3.427648813	0.00639185	0.02200981	-3.28632442	yicI_5	protein_coding	putative alpha-xylosidase	SMSROv2_1	1603459	1603935	-	MSRO_02096	Align with RefSeq:NZ_JTLV01000008.1:SMSRO_RS08250	2.405204972	1.949750867	3.307747062	0.413568607	0.766806354	1.266260896
SMSRO_SF018680	9.231831295	9.602622584	8.849741354	-0.752881231	-3.420412076	0.006470279	0.022228537	-1.685154923	thiI	protein_coding	Probable tRNA sulfurtransferase	SMSROv2_1	1424582	1425778	-	MSRO_01868	Align with RefSeq:NZ_JTLV01000006.1:SMSRO_RS07345	9.407457424	9.772056131	9.637383252	8.801585893	8.67969569	9.092809383
SMSRO_SF006990	2.992541154	4.230058798	1.723539501	-2.506519297	-3.417374417	0.006503495	0.022291289	-5.682474469		protein_coding	MatE	SMSROv2_1	557789	558421	-	MSRO_00699	Align with RefSeq:NZ_JTLV01000003.1:SMSRO_RS02950	4.170739718	5.222769362	3.307747062	3.220923529	0.766806354	1.266260896
SMSRO_SF009150	7.298024429	7.813291641	6.819995256	-0.993296386	-3.415871751	0.006519991	0.022296576	-1.990728375		protein_coding	lipoprotein signal peptidase	SMSROv2_1	721724	722311	+	MSRO_00915	Align with RefSeq:NZ_JTLV01000003.1:SMSRO_RS03835	7.909825364	7.799416594	7.71956066	7.283933327	6.599696368	6.475714262
SMSRO_SF003410	8.657259	8.157641533	9.161312186	1.003670653	3.414345604	0.00653679	0.022302868	2.005095084		protein_coding	NAD(P)H nitroreductase	SMSROv2_1	273757	274260	-	MSRO_00341	Align with RefSeq:NZ_JTLV01000002.1:SMSRO_RS09885	8.679466633	8.112981216	7.639943492	8.925321261	9.325227067	9.260614333
SMSRO_SF003920	7.369540195	6.717243976	7.997406738	1.280162761	3.411221095	0.006571321	0.022369496	2.428663749		protein_coding	hypothetical protein	SMSROv2_1	316210	317001	-	MSRO_00392	Align with RefSeq:NZ_JTLV01000002.1:SMSRO_RS01645	7.071961564	6.70463837	6.333282154	7.259058658	8.593354841	8.254945583
SMSRO_SF008280	2.213210627	3.089797525	1.327129854	-1.762667671	-3.405727639	0.00663249	0.022526294	-3.393249872		protein_coding	Holliday junction DNA helicase RuvA	SMSROv2_1	651151	651720	+	MSRO_00828	Align with RefSeq:NZ_JTLV01000003.1:SMSRO_RS03460	2.890631799	2.686716462	3.670317141	1.998531108	0.766806354	1.266260896
SMSRO_SF021830	2.82995058	3.791388913	1.853163599	-1.938225315	-3.404366159	0.006647741	0.022526776	-3.832339346		protein_coding	hypothetical protein	SMSROv2_1	1666639	1667079	-	MSRO_02183	Align with RefSeq:NZ_JTLV01000008.1:SMSRO_RS10085	2.890631799	4.065228085	4.407282735	1.998531108	2.351768854	1.266260896
SMSRO_SF015120	7.576674329	7.151313744	7.99646718	0.845153436	3.397046456	0.006730355	0.022716899	1.796455795		protein_coding	hypothetical protein	SMSROv2_1	1151995	1152684	-	MSRO_01512	Align with RefSeq:NZ_JTLV01000005.1:SMSRO_RS06195	7.321681616	7.106255353	7.00818678	7.814448044	8.097723232	8.111750947
SMSRO_SF002290	11.16567676	10.83300869	11.50148977	0.66848108	3.396697588	0.006734319	0.022716899	1.589398711		protein_coding	hypothetical protein	SMSROv2_1	189370	190446	-	MSRO_00229	Align with RefSeq:NZ_JTLV01000002.1:SMSRO_RS00955	11.06127225	10.57058162	10.86123922	11.54220742	11.49897378	11.45978626
SMSRO_SF016590	1.216997306	0.323752561	2.104358528	1.780605968	3.393680155	0.006768704	0.022781348	3.435704524		protein_coding	hypothetical protein	SMSROv2_1	1259293	1259421	-	MSRO_01659		0.083276877	0.364788367	0.50039214	1.998531108	3.088734449	1.266260896
SMSRO_SF006280	7.47304656	6.961095943	7.99384754	1.032751597	3.389333683	0.006818552	0.022897065	2.045922642		protein_coding	hypothetical protein	SMSROv2_1	501920	502654	+	MSRO_00628	Align with RefSeq:NZ_JTLV01000003.1:SMSRO_RS02655	7.377897626	7.022999849	6.431129477	8.020898921	7.800229355	8.185124133
SMSRO_SF002810	6.032955227	6.639188018	5.469399769	-1.169788248	-3.388010827	0.006833799	0.022897065	-2.249786733		protein_coding	hypothetical protein	SMSROv2_1	225248	226810	+	MSRO_00281	Align with RefSeq:NZ_JTLV01000002.1:SMSRO_RS01170	6.797522395	6.807731863	6.281751853	5.623021973	5.721002664	4.966700614
SMSRO_SF007270	11.79998466	11.48519856	12.11230176	0.627103195	3.385593785	0.006861747	0.022939159	1.544460736	gapN	protein_coding	NADP-dependent glyceraldehyde-3-phosphate dehydrogenase	SMSROv2_1	576677	578095	+	MSRO_00727	Align with RefSeq:NZ_JTLV01000003.1:SMSRO_RS03055	11.35881943	11.37671443	11.72620208	12.11703965	12.0791221	12.14201025
SMSRO_SF005750	6.314096343	5.697219577	6.91696886	1.219749283	3.374230712	0.006994726	0.023255974	2.329062385		protein_coding	16S rRNA-processing protein RimM	SMSROv2_1	453047	453538	+	MSRO_00575	Align with RefSeq:NZ_JTLV01000003.1:SMSRO_RS02425	6.10564469	5.574241732	5.358373135	6.856512103	6.494726808	7.495079587
SMSRO_SF010770	1.74531814	2.69482281	0.84755907	-1.84726374	-3.372026368	0.007020829	0.023255974	-3.598170973		protein_coding	hypothetical protein	SMSROv2_1	836154	836285	+	MSRO_01077		1.668239378	3.534713368	2.822320235	0.413568607	0.766806354	1.266260896
SMSRO_SF004880	2.362058093	3.377449778	1.358908277	-2.018541501	-3.370807932	0.007035301	0.023255974	-4.051739725		protein_coding	hypothetical protein	SMSROv2_1	401758	402171	+	MSRO_00488	Align with RefSeq:NZ_JTLV01000003.1:SMSRO_RS02030	3.783716595	2.686716462	3.670317141	0.413568607	2.351768854	1.266260896
SMSRO_SF005080	1.603985322	2.396762314	0.849383569	-1.547378746	-3.369010241	0.007056708	0.023255974	-2.922855983		protein_coding	hypothetical protein	SMSROv2_1	410553	410894	+	MSRO_00508	Align with RefSeq:NZ_JTLV01000003.1:SMSRO_RS09895	2.405204972	1.949750867	2.822320235	0.413568607	0.766806354	1.266260896
SMSRO_SF015060	1.603985322	2.396762314	0.849383569	-1.547378746	-3.369010241	0.007056708	0.023255974	-2.922855983		protein_coding	hypothetical protein	SMSROv2_1	1148740	1149024	+	MSRO_01506	Align with RefSeq:NZ_JTLV01000005.1:SMSRO_RS06175	2.405204972	1.949750867	2.822320235	0.413568607	0.766806354	1.266260896
SMSRO_SF015200	1.603985322	2.396762314	0.849383569	-1.547378746	-3.369010241	0.007056708	0.023255974	-2.922855983		protein_coding	hypothetical protein	SMSROv2_1	1157846	1158055	-	MSRO_01520	Align with RefSeq:NZ_JTLV01000005.1:SMSRO_RS06230	2.405204972	1.949750867	2.822320235	0.413568607	0.766806354	1.266260896
SMSRO_SF000790	2.15278228	2.961575587	1.326606716	-1.63496887	-3.368256954	0.007065698	0.023255974	-3.105808484		protein_coding	hypothetical protein	SMSROv2_1	64618	65250	+	MSRO_00079	Align with RefSeq:NZ_JTLV01000001.1:SMSRO_RS00330	2.890631799	3.172143289	2.822320235	1.998531108	0.766806354	1.266260896
SMSRO_SF000700	2.681103114	1.271947377	4.109879651	2.837932274	3.352356628	0.007258243	0.023837093	7.149945644		protein_coding	hypothetical protein	SMSROv2_1	58632	58820	+	MSRO_00070	Align with RefSeq:NZ_JTLV01000001.1:SMSRO_RS00300	0.083276877	0.364788367	3.307747062	4.80588603	3.088734449	4.436185897
SMSRO_SF013590	3.074121519	4.034377584	2.092893171	-1.941484413	-3.347554721	0.007317448	0.023978714	-3.841006521		protein_coding	hypothetical protein	SMSROv2_1	1043941	1044675	-	MSRO_01359	Align with RefSeq:NZ_JTLV01000005.1:SMSRO_RS05560	4.170739718	4.61271588	3.307747062	2.735496702	2.351768854	1.266260896
SMSRO_SF007250	12.39584964	12.10072613	12.69405847	0.593332333	3.34236983	0.007381933	0.02413698	1.508727581	valS	protein_coding	Valine--tRNA ligase	SMSROv2_1	572633	575299	+	MSRO_00725	Align with RefSeq:NZ_JTLV01000003.1:SMSRO_RS03045	12.27031959	11.95584314	12.07167076	12.70675284	12.77838306	12.59212848
SMSRO_SF010040	8.841426845	8.380461788	9.303488306	0.923026518	3.337034182	0.007448905	0.024302664	1.896088782		protein_coding	hypothetical protein	SMSROv2_1	778149	778796	-	MSRO_01004	Align with RefSeq:NZ_JTLV01000003.1:SMSRO_RS04180	8.861354007	8.058275324	8.193879097	9.024593405	9.551441199	9.359018037
SMSRO_SF018120	2.753121616	3.912495314	1.596840085	-2.315655229	-3.333695108	0.007491134	0.024387076	-4.978307098		protein_coding	hypothetical protein	SMSROv2_1	1379637	1380392	+	MSRO_01812	Align with RefSeq:NZ_JTLV01000006.1:SMSRO_RS07110	4.170739718	4.271678962	3.307747062	0.413568607	3.088734449	1.266260896
SMSRO_SF003430	8.625970587	8.217348893	9.041252535	0.823903642	3.332239381	0.007509622	0.024394	1.770189294		pseudogene	hypothetical protein	SMSROv2_1	276873	277445	+	MSRO_00343	Align with RefSeq:NZ_JTLV01000002.1:SMSRO_RS01425	8.538604097	7.848604144	8.248584989	9.131245031	8.921624463	9.067160796
SMSRO_SF006610	7.704376034	7.182268055	8.237375743	1.055107689	3.326091941	0.007588213	0.024595707	2.077873302	def2	protein_coding	Peptide deformylase 2	SMSROv2_1	528449	529030	-	MSRO_00661	Align with RefSeq:NZ_JTLV01000003.1:SMSRO_RS02790	7.748612794	7.051288894	6.690216699	8.020898921	8.460293311	8.254945583
SMSRO_SF014880	1.684889793	2.578512207	0.848310869	-1.730201338	-3.304996216	0.007864402	0.025380571	-3.317741164		protein_coding	hypothetical protein	SMSROv2_1	1131142	1131324	-	MSRO_01488	Align with RefSeq:NZ_JTLV01000005.1:SMSRO_RS06085	1.668239378	2.686716462	3.307747062	0.413568607	0.766806354	1.266260896
SMSRO_SFP00250	1.684889793	2.578512207	0.848310869	-1.730201338	-3.304996216	0.007864402	0.025380571	-3.317741164		protein_coding	hypothetical protein	pSMSRO_7	15799	16068	+	MSRO_P00250		1.668239378	2.686716462	3.307747062	0.413568607	0.766806354	1.266260896
SMSRO_SF012980	9.99472684	9.65064874	10.33662631	0.685977574	3.299107351	0.007943331	0.025579928	1.608791733		protein_coding	ABC-2 family transporter protein	SMSROv2_1	993928	995769	-	MSRO_01298	Align with RefSeq:NZ_JTLV01000005.1:SMSRO_RS05300	9.438627973	9.7113021	9.811004922	10.47561475	10.14401688	10.38779441
SMSRO_SF000070	6.066222754	6.745239503	5.397288701	-1.347950802	-3.272610434	0.008308673	0.026698775	-2.545503063	tadA_1	protein_coding	tRNA-specific adenosine deaminase	SMSROv2_1	8774	9217	+	MSRO_00007	Align with RefSeq:NZ_JTLV01000001.1:SMSRO_RS00030	6.350063418	7.524659703	6.383035189	5.771120612	5.014733867	5.353723737
SMSRO_SF009570	2.723026241	3.852888526	1.597063304	-2.255825222	-3.263944722	0.008431867	0.027036374	-4.776074106		protein_coding	DNA cytosine methylase	SMSROv2_1	748289	748948	-	MSRO_00957	Align with RefSeq:NZ_JTLV01000003.1:SMSRO_RS09965	3.990167473	4.271678962	3.307747062	0.413568607	3.088734449	1.266260896
SMSRO_SF002700	5.528766067	6.21702085	4.810400038	-1.406620812	-3.259037344	0.008502462	0.027204229	-2.651154619		pseudogene	hypothetical protein	SMSROv2_1	215848	217477	+	MSRO_00270_MSRO_00271_MSRO_00272_MSRO_00273	Align with RefSeq:NZ_JTLV01000002.1:SMSRO_RS01140	6.060556801	6.430877557	6.172817482	5.057424797	3.936731355	5.514188409
SMSRO_SF017360	3.831637372	2.472598111	5.210426089	2.737827979	3.250613018	0.008625067	0.027537421	6.67065292		protein_coding	p18	SMSROv2_1	1318287	1318748	+	MSRO_01736	PSI-blast product annotation refinement	2.405204972	4.452251208	0.50039214	5.16845611	5.29036831	5.173151492
SMSRO_SF021880	8.180832368	8.562951414	7.803563742	-0.759387672	-3.247785574	0.008666623	0.027610972	-1.692772003	puuR	protein_coding	HTH-type transcriptional regulator PuuR	SMSROv2_1	1672368	1672901	-	MSRO_02188	Align with RefSeq:NZ_JTLV01000008.1:SMSRO_RS08640	8.530360103	8.588790041	8.571854502	7.708189356	8.079689309	7.606110899
SMSRO_SF001030	11.23964006	11.55760008	10.92255114	-0.635048939	-3.245609941	0.008698738	0.027654198	-1.552990429	proS	protein_coding	Proline--tRNA ligase	SMSROv2_1	83704	85125	+	MSRO_00103	Align with RefSeq:NZ_JTLV01000001.1:SMSRO_RS00420	11.40576841	11.51897358	11.75483029	10.93025356	11.09211181	10.73590271
SMSRO_SF000110	4.78028247	5.720182962	3.92534118	-1.794841781	-3.242242049	0.008748694	0.027692018	-3.469774202	dnaX_2	protein_coding	DNA polymerase III subunit tau	SMSROv2_1	12612	13448	+	MSRO_00011	Align with RefSeq:NZ_JTLV01000001.1:SMSRO_RS00050	5.509541632	5.574241732	6.115101984	5.057424797	3.574161276	2.851223397
SMSRO_SF001040	4.115846828	4.812012901	3.418424835	-1.393588066	-3.2417304	0.008756309	0.027692018	-2.627312968		protein_coding	hypothetical protein	SMSROv2_1	85608	86492	+	MSRO_00104	Align with RefSeq:NZ_JTLV01000001.1:SMSRO_RS00425	4.727133067	5.119675869	4.587854981	3.583493609	3.088734449	3.588188991
SMSRO_SF023750	2.463222894	3.586730124	1.413695607	-2.173034517	-3.241056258	0.008766353	0.027692018	-4.509709543		protein_coding	hypothetical protein	SMSROv2_1	1808536	1808691	-	MSRO_02375		3.253201878	3.824219985	3.670317141	0.413568607	0.766806354	2.851223397
SMSRO_SF024430	5.083994177	4.307092955	5.829085788	1.521992833	3.232100342	0.008900911	0.028057628	2.871874754		protein_coding	HxlR-like helix-turn-helix	SMSROv2_1	1866316	1866696	+	MSRO_02443	Align with RefSeq:NZ_JTLV01000010.1:SMSRO_RS10120	4.33120439	4.888350323	3.670317141	5.16845611	6.321395205	6.124241891
SMSRO_SF023460	7.956245908	7.400334507	8.562860462	1.162525955	3.2271662	0.008975947	0.028194913	2.238490126	mutM	protein_coding	Formamidopyrimidine-DNA glycosylase	SMSROv2_1	1795369	1796202	+	MSRO_02346	Align with RefSeq:NZ_JTLV01000009.1:SMSRO_RS09300	7.776763834	7.235153086	7.158603623	8.694339378	9.163411135	7.709204392
SMSRO_SF006520	7.255838455	6.81847119	7.672204979	0.853733789	3.226751501	0.008982283	0.028194913	1.807171957	cmk	protein_coding	Cytidylate kinase	SMSROv2_1	517581	518249	+	MSRO_00652	Align with RefSeq:NZ_JTLV01000003.1:SMSRO_RS02745	6.877692743	6.840521798	6.72921083	7.402253294	7.732590638	7.952761423
SMSRO_SF016320	3.0433019	3.952891886	2.091324505	-1.861567381	-3.222995112	0.009039884	0.028271554	-3.634022572		protein_coding	Glycosyl hydrolase family 85	SMSROv2_1	1237081	1237497	-	MSRO_01632	Align with RefSeq:NZ_JTLV01000005.1:SMSRO_RS06705	3.253201878	4.452251208	4.200831858	2.735496702	2.351768854	1.266260896
SMSRO_SF011480	1.603985322	2.411021028	0.849383569	-1.561637459	-3.22145675	0.009063583	0.028271554	-2.951886926		protein_coding	hypothetical protein	SMSROv2_1	884991	885227	+	MSRO_01148	Align with RefSeq:NZ_JTLV01000004.1:SMSRO_RS04705	1.668239378	2.686716462	2.822320235	0.413568607	0.766806354	1.266260896
SMSRO_SF017230	1.603985322	2.411021028	0.849383569	-1.561637459	-3.22145675	0.009063583	0.028271554	-2.951886926		protein_coding	hypothetical protein	SMSROv2_1	1306356	1307318	-	MSRO_01723		1.668239378	2.686716462	2.822320235	0.413568607	0.766806354	1.266260896
SMSRO_SF006510	6.391088443	5.788579128	6.936412507	1.147833379	3.214913832	0.009165092	0.028528502	2.215808771		protein_coding	hypothetical protein	SMSROv2_1	516863	517564	+	MSRO_00651	Align with RefSeq:NZ_JTLV01000003.1:SMSRO_RS02740	5.440828882	6.037213709	5.926656895	6.390848531	7.17619729	7.374785353
SMSRO_SF012080	6.685811615	5.990735705	7.341165731	1.350430026	3.20896318	0.009258424	0.02875898	2.549881187		protein_coding	dihydroorotate dehydrogenase 2	SMSROv2_1	928075	928473	-	MSRO_01208	Align with RefSeq:NZ_JTLV01000004.1:SMSRO_RS04945	5.755702219	5.919377218	6.333282154	7.613240952	6.381516198	8.111750947
SMSRO_SF003290	2.938630029	4.005551932	1.914881611	-2.090670321	-3.205070479	0.009320005	0.028890077	-4.259459349		pseudogene	hypothetical protein	SMSROv2_1	268941	269612	-	MSRO_00329_MSRO_00330	Align with RefSeq:NZ_JTLV01000002.1:SMSRO_RS01365	3.990167473	3.824219985	4.200831858	0.413568607	2.351768854	2.851223397
SMSRO_SF010330	9.136163888	9.470059325	8.79366093	-0.676398395	-3.192169382	0.00952711	0.029470791	-1.598145094	recD2_2	protein_coding	ATP-dependent RecD-like DNA helicase	SMSROv2_1	801146	803293	+	MSRO_01033	Align with RefSeq:NZ_JTLV01000003.1:SMSRO_RS04315	9.255704386	9.586375488	9.579876924	8.730981221	8.76115979	8.902885517
SMSRO_SF020310	7.581680622	8.053285316	7.132987949	-0.920297367	-3.189674585	0.009567701	0.029535076	-1.892505334	recO	protein_coding	DNA repair protein RecO	SMSROv2_1	1554048	1554653	+	MSRO_02031	Align with RefSeq:NZ_JTLV01000007.1:SMSRO_RS07985	7.817986497	8.253531616	8.107722454	7.573439944	6.916553473	6.820849748
SMSRO_SF007340	8.45079301	8.035250472	8.870103425	0.834852954	3.182621688	0.009683412	0.02978178	1.783675229	thyA2	protein_coding	Thymidylate synthase 2	SMSROv2_1	584359	585228	+	MSRO_00734	Align with RefSeq:NZ_JTLV01000003.1:SMSRO_RS03090	8.248183804	8.277677703	7.555674575	8.748958962	8.971377498	8.902885517
SMSRO_SF001160	4.177490544	5.018190677	3.283629389	-1.734561288	-3.182370011	0.009687568	0.02978178	-3.327782833		protein_coding	hypothetical protein	SMSROv2_1	92351	92734	+	MSRO_00116	Align with RefSeq:NZ_JTLV01000001.1:SMSRO_RS00475	3.990167473	5.722340371	5.45458845	3.220923529	3.088734449	3.588188991
SMSRO_SF021370	3.400621627	4.496497139	2.312610464	-2.183886674	-3.180784522	0.009713788	0.029799361	-4.543760127		protein_coding	hypothetical protein	SMSROv2_1	1629625	1629942	+	MSRO_02137	Align with RefSeq:NZ_JTLV01000008.1:SMSRO_RS10070	3.783716595	4.888350323	4.892709563	3.220923529	0.766806354	2.851223397
SMSRO_SF005240	4.006910203	3.175622911	4.869063219	1.693440308	3.179609958	0.009733259	0.029799361	3.234270418		protein_coding	hypothetical protein	SMSROv2_1	420666	420929	-	MSRO_00524	Align with RefSeq:NZ_JTLV01000003.1:SMSRO_RS02175	2.890631799	3.824219985	2.822320235	4.80588603	5.624787349	4.073615818
SMSRO_SF008170	2.565790163	3.781976433	1.409789997	-2.372186436	-3.166964638	0.009945432	0.030386555	-5.177251619		protein_coding	hypothetical protein	SMSROv2_1	644444	644587	+	MSRO_00817		3.783716595	4.757105789	2.822320235	0.413568607	0.766806354	2.851223397
SMSRO_SF017950	7.103466655	6.575562558	7.639212031	1.063649473	3.16188738	0.010031948	0.030588209	2.090212287		protein_coding	hypothetical protein	SMSROv2_1	1368382	1369308	-	MSRO_01795	Align with RefSeq:NZ_JTLV01000006.1:SMSRO_RS07025	6.42312688	6.668569115	6.650139259	8.148278228	6.956630912	7.774055536
SMSRO_SF006540	9.67874155	10.0326973	9.329030137	-0.703667158	-3.156539896	0.010123901	0.030805585	-1.628639342	gpsA	protein_coding	Glycerol-3-phosphate dehydrogenase [NAD(P)+]	SMSROv2_1	519581	520588	+	MSRO_00654	Align with RefSeq:NZ_JTLV01000003.1:SMSRO_RS02755	9.809495036	10.23976971	10.05689819	9.590988145	9.13749376	9.23780445
SMSRO_SF016940	4.141047119	3.476689163	4.817240037	1.340550873	3.153934891	0.010169008	0.030879817	2.532479996		protein_coding	Transposase	SMSROv2_1	1286731	1286913	-	MSRO_01694		3.253201878	3.534713368	3.670317141	4.937130563	5.014733867	4.436185897
SMSRO_SF010650	7.789699687	7.389050372	8.197299083	0.808248711	3.150805193	0.010223471	0.030982104	1.751084509	miaA	protein_coding	tRNA dimethylallyltransferase	SMSROv2_1	828278	829213	+	MSRO_01065	Align with RefSeq:NZ_JTLV01000003.1:SMSRO_RS04440	7.222828229	7.583956887	7.370756859	8.148278228	8.487905542	7.924472379
SMSRO_SF008360	10.0123741	9.707345656	10.32369563	0.616349973	3.146913322	0.010291614	0.03102119	1.532991792	yrrK	protein_coding	Putative Holliday junction resolvase	SMSROv2_1	663208	663645	+	MSRO_00836	Align with RefSeq:NZ_JTLV01000003.1:SMSRO_RS03500	9.764515289	9.619816937	9.736406332	10.40650694	10.41965133	10.1273478
SMSRO_SF001560	12.14238167	12.43026964	11.85122231	-0.579047331	-3.146754507	0.010294405	0.03102119	-1.493862466		protein_coding	hypothetical protein	SMSROv2_1	131865	132878	+	MSRO_00156	Align with RefSeq:NZ_JTLV01000001.1:SMSRO_RS00655	12.2666021	12.64874485	12.37882629	11.75063295	11.8876922	11.92179162
SMSRO_SF006840	6.535048379	6.000480762	7.025494903	1.025014141	3.145622643	0.010314315	0.03102119	2.034979331	engB	protein_coding	Probable GTP-binding protein EngB	SMSROv2_1	548399	548998	+	MSRO_00684	Align with RefSeq:NZ_JTLV01000003.1:SMSRO_RS02890	5.697986721	5.919377218	6.431129477	6.75341861	7.033592894	7.374785353
SMSRO_SF012100	2.213210627	1.067537994	3.407676777	2.340138782	3.145323083	0.010319591	0.03102119	5.063513444		protein_coding	hypothetical protein	SMSROv2_1	929021	929473	-	MSRO_01210	Align with RefSeq:NZ_JTLV01000004.1:SMSRO_RS04950	2.405204972	0.364788367	0.50039214	1.998531108	3.574161276	4.436185897
SMSRO_SFP00270	6.226887072	7.03243546	5.406142256	-1.626293204	-3.143507573	0.010351626	0.031054879	-3.087187706		protein_coding	hypothetical protein	pSMSRO_7	16972	17235	+	MSRO_P00270		5.864636591	7.896169827	7.466176425	5.542851624	5.624787349	4.966700614
SMSRO_SF011520	2.533136795	3.46965301	1.558854586	-1.910798424	-3.133226888	0.010534959	0.031541414	-3.760171396		pseudogene	hypothetical protein	SMSROv2_1	886948	888006	-	MSRO_01152_MSRO_01153	Align with RefSeq:NZ_JTLV01000004.1:SMSRO_RS04720	3.783716595	3.824219985	2.822320235	2.735496702	0.766806354	1.266260896
SMSRO_SF023140	5.394888336	6.004389937	4.751757046	-1.252632891	-3.127247008	0.010643119	0.031752636	-2.382758754		protein_coding	hypothetical protein	SMSROv2_1	1772297	1773115	-	MSRO_02314	Align with RefSeq:NZ_JTLV01000009.1:SMSRO_RS09160	6.149366067	5.856641463	5.992245236	4.114008326	5.29036831	4.966700614
SMSRO_SF000890	1.622490541	2.409993645	0.849123589	-1.560870056	-3.124650302	0.010690439	0.031752636	-2.950317166	ptsI_1	pseudogene	Phosphoenolpyruvate-protein phosphotransferase	SMSROv2_1	69696	70880	+	MSRO_00089_MSRO_00090	Align with RefSeq:NZ_JTLV01000001.1:SMSRO_RS00355	3.253201878	1.949750867	2.085354641	0.413568607	0.766806354	1.266260896
SMSRO_SF005100	1.622490541	2.409993645	0.849123589	-1.560870056	-3.124650302	0.010690439	0.031752636	-2.950317166		protein_coding	hypothetical protein	SMSROv2_1	411322	411759	+	MSRO_00510	Align with RefSeq:NZ_JTLV01000003.1:SMSRO_RS02110	3.253201878	1.949750867	2.085354641	0.413568607	0.766806354	1.266260896
SMSRO_SF015380	2.894454433	4.197223056	1.65855554	-2.538667516	-3.124636398	0.010690693	0.031752636	-5.810520948		protein_coding	hypothetical protein	SMSROv2_1	1166741	1167193	-	MSRO_01538	Align with RefSeq:NZ_JTLV01000005.1:SMSRO_RS06305	4.170739718	4.757105789	3.670317141	0.413568607	0.766806354	3.588188991
SMSRO_SF000660	6.481964768	6.934598595	6.02249932	-0.912099274	-3.111706515	0.010929539	0.032380366	-1.881781699		protein_coding	hypothetical protein	SMSROv2_1	53028	56243	+	MSRO_00066	Align with RefSeq:NZ_JTLV01000001.1:SMSRO_RS00280	6.928766928	6.840521798	7.039550951	6.141489062	5.721002664	6.220457206
SMSRO_SFP00080	5.482090908	4.662721106	6.291360397	1.628639291	3.110854084	0.010945476	0.032380366	3.092212124	sojA	protein_coding	Sporulation initiation inhibitor protein Soj	pSMSRO_7	4037	4549	-	MSRO_P00080		3.990167473	5.318984677	4.748319653	5.839833362	7.336661962	5.658578319
SMSRO_SF003470	6.401440285	5.903210326	6.861779616	0.958569289	3.109205719	0.01097636	0.032407431	1.9433817	ppnK	protein_coding	Probable inorganic polyphosphate/ATP-NAD kinase	SMSROv2_1	279110	279916	+	MSRO_00347	Align with RefSeq:NZ_JTLV01000002.1:SMSRO_RS01440	5.755702219	5.979498211	5.992245236	6.603393166	6.789174167	7.288628709
SMSRO_SF012520	1.562062194	2.294676	0.849930362	-1.444745638	-3.106251942	0.011031925	0.032507116	-2.722148248		protein_coding	hypothetical protein	SMSROv2_1	963151	963603	-	MSRO_01252	Align with RefSeq:NZ_JTLV01000004.1:SMSRO_RS05140	2.890631799	1.949750867	2.085354641	0.413568607	0.766806354	1.266260896
SMSRO_SF010130	7.740579877	7.329369495	8.136671206	0.807301712	3.097806127	0.011192394	0.032914909	1.749935457		protein_coding	hypothetical protein	SMSROv2_1	781201	781782	+	MSRO_01013	Align with RefSeq:NZ_JTLV01000003.1:SMSRO_RS04220	7.34066472	7.376015622	7.268576465	7.779890822	8.446286453	8.232045181
SMSRO_SF001740	4.04656744	3.328266259	4.763852184	1.435585924	3.091871603	0.01130657	0.033175846	2.704919997		protein_coding	hypothetical protein	SMSROv2_1	152152	152622	+	MSRO_00174	Align with RefSeq:NZ_JTLV01000001.1:SMSRO_RS00745	2.890631799	3.824219985	3.307747062	4.661496121	5.159123776	4.436185897
SMSRO_SF013270	2.626218509	3.661914273	1.59805495	-2.063859322	-3.090887211	0.011325624	0.033175846	-4.181032687		protein_coding	hypothetical protein	SMSROv2_1	1012419	1012715	-	MSRO_01327	Align with RefSeq:NZ_JTLV01000005.1:SMSRO_RS05430	3.783716595	3.534713368	3.670317141	0.413568607	3.088734449	1.266260896
SMSRO_SF013510	2.952778179	3.788881924	2.088589376	-1.700292548	-3.087645108	0.01138861	0.033294935	-3.249668483		pseudogene	Sodium:neurotransmitter symporter family	SMSROv2_1	1039982	1040802	-	MSRO_01351_MSRO_01352	Align with RefSeq:NZ_JTLV01000005.1:SMSRO_RS05535	3.990167473	4.065228085	3.307747062	2.735496702	2.351768854	1.266260896
SMSRO_SF003840	2.424668636	3.495383898	1.328955325	-2.166428573	-3.085828985	0.011424048	0.033333181	-4.489107277		protein_coding	Rhodanese-like domain	SMSROv2_1	311044	311400	-	MSRO_00384	Align with RefSeq:NZ_JTLV01000002.1:SMSRO_RS01605	3.542708496	4.888350323	2.085354641	1.998531108	0.766806354	1.266260896
SMSRO_SF016990	2.071877809	2.798710956	1.32597499	-1.472735966	-3.072445283	0.011688697	0.034038764	-2.775477439		protein_coding	hypothetical protein	SMSROv2_1	1290548	1290817	-	MSRO_01699		2.890631799	2.686716462	2.822320235	1.998531108	0.766806354	1.266260896
SMSRO_SF014340	3.305926153	2.56069145	4.055261201	1.494569751	3.066634876	0.011805529	0.03428287	2.817801043		protein_coding	Transposase	SMSROv2_1	1097084	1097359	-	MSRO_01434	Align with RefSeq:NZ_JTLV01000005.1:SMSRO_RS05870	2.890631799	1.949750867	2.822320235	3.873000226	4.226237972	4.073615818
SMSRO_SF021410	8.688990282	9.046092863	8.340704346	-0.705388518	-3.065992997	0.011818508	0.03428287	-1.630583722	lgt_2	protein_coding	Prolipoprotein diacylglyceryl transferase	SMSROv2_1	1633665	1634870	+	MSRO_02141	Align with RefSeq:NZ_JTLV01000008.1:SMSRO_RS08435	8.912999612	9.129659957	9.104018485	8.385112161	8.567706254	8.034445221
SMSRO_SF021220	4.717255485	5.641507435	3.655382891	-1.986124544	-3.063952781	0.011859859	0.034336019	-3.961713477		protein_coding	hypothetical protein	SMSROv2_1	1619360	1620586	+	MSRO_02122	Align with RefSeq:NZ_JTLV01000008.1:SMSRO_RS08360	5.440828882	5.409182486	6.115101984	2.735496702	3.088734449	5.514188409
SMSRO_SF021380	3.414316384	4.538299388	2.237514782	-2.300784605	-3.057103318	0.011999765	0.034632164	-4.927256598		protein_coding	hypothetical protein	SMSROv2_1	1630185	1630616	+	MSRO_02138	Align with RefSeq:NZ_JTLV01000008.1:SMSRO_RS10075	4.170739718	4.888350323	4.587854981	0.413568607	3.574161276	2.851223397
SMSRO_SF020940	7.132331605	6.653742579	7.613824828	0.960082249	3.055894989	0.01202462	0.034632164	1.945420802	rny_2	protein_coding	Ribonuclease Y	SMSROv2_1	1601862	1603187	-	MSRO_02094	Align with RefSeq:NZ_JTLV01000008.1:SMSRO_RS08240	6.712633497	6.593607057	6.650139259	7.975811032	6.995625044	7.866173738
SMSRO_SF005160	10.06529329	10.36222499	9.773239343	-0.58898565	-3.055042434	0.012042189	0.034632164	-1.50418879	dnaC	protein_coding	Replicative DNA helicase	SMSROv2_1	415145	416518	+	MSRO_00516	Align with RefSeq:NZ_JTLV01000003.1:SMSRO_RS02140	10.50849278	10.27318099	10.29967376	9.825079595	9.813930266	9.671402359
SMSRO_SF018620	5.928954738	5.462580824	6.414313281	0.951732457	3.05349549	0.012074133	0.034632164	1.934193936		protein_coding	PAP2 superfamily	SMSROv2_1	1416965	1418110	+	MSRO_01862	Align with RefSeq:NZ_JTLV01000006.1:SMSRO_RS07315	5.440828882	5.494071384	5.45458845	6.642387298	6.321395205	6.220457206
SMSRO_SF012320	4.130763186	3.220816298	5.030482453	1.809666155	3.053294644	0.012078287	0.034632164	3.50561158		protein_coding	hypothetical protein	SMSROv2_1	943352	944332	+	MSRO_01232	Align with RefSeq:NZ_JTLV01000004.1:SMSRO_RS05045	3.990167473	1.949750867	3.670317141	4.661496121	5.159123776	5.353723737
SMSRO_SF008290	3.490766613	4.479114678	2.536636612	-1.942478066	-3.051967168	0.012105777	0.034644364	-3.843652917	ruvB	protein_coding	Holliday junction ATP-dependent DNA helicase RuvB	SMSROv2_1	651707	652558	+	MSRO_00829	Align with RefSeq:NZ_JTLV01000003.1:SMSRO_RS03465	4.941257872	4.757105789	3.670317141	3.220923529	3.088734449	1.266260896
SMSRO_SF018550	4.730444235	3.975617134	5.448179556	1.472562422	3.03906998	0.012376202	0.035350416	2.775143592		protein_coding	hypothetical protein	SMSROv2_1	1410182	1410757	-	MSRO_01855	Align with RefSeq:NZ_JTLV01000006.1:SMSRO_RS07275	4.33120439	3.172143289	4.407282735	4.937130563	5.624787349	5.910117086
SMSRO_SF016140	1.216997306	0.323752561	2.112714077	1.788961517	3.035291503	0.012456587	0.035392175	3.45566057		protein_coding	hypothetical protein	SMSROv2_1	1224881	1225027	+	MSRO_01614		0.083276877	0.364788367	0.50039214	2.735496702	0.766806354	2.851223397
SMSRO_SF026500	1.216997306	0.323752561	2.112714077	1.788961517	3.035291503	0.012456587	0.035392175	3.45566057		protein_coding	hypothetical protein	SMSROv2_3	87006	87575	+	MSRO_02650		0.083276877	0.364788367	0.50039214	2.735496702	0.766806354	2.851223397
SMSRO_SF004420	9.498670909	9.185426325	9.806824502	0.621398177	3.03421871	0.012479506	0.035392175	1.538365354	soj_1	protein_coding	Sporulation initiation inhibitor protein Soj	SMSROv2_1	360753	361532	+	MSRO_00442	Align with RefSeq:NZ_JTLV01000003.1:SMSRO_RS01825	9.285400701	9.213411307	9.051138925	9.719630297	9.718091069	10.00435316
SMSRO_SF012000	9.530010194	9.196752437	9.859990151	0.663237714	3.033425863	0.012496473	0.035392175	1.583632647		protein_coding	hypothetical protein	SMSROv2_1	920827	921603	-	MSRO_01200	Align with RefSeq:NZ_JTLV01000004.1:SMSRO_RS04905	9.420898779	9.026566464	9.133387337	9.635155729	10.02183492	9.942217929
SMSRO_SF017980	2.301629746	3.271079412	1.35951888	-1.911560532	-3.032450536	0.012517376	0.035392175	-3.762158241	recU	protein_coding	Holliday junction resolvase RecU	SMSROv2_1	1370289	1370798	+	MSRO_01798	Align with RefSeq:NZ_JTLV01000006.1:SMSRO_RS07035	2.890631799	2.686716462	4.200831858	0.413568607	2.351768854	1.266260896
SMSRO_SF021230	4.626989781	5.252847092	3.998923871	-1.253923221	-3.031711208	0.012533245	0.035392175	-2.384890819		protein_coding	hypothetical protein	SMSROv2_1	1620623	1622221	+	MSRO_02123	Align with RefSeq:NZ_JTLV01000008.1:SMSRO_RS08365	4.941257872	5.494071384	5.358373135	4.320459203	3.574161276	4.073615818
SMSRO_SF020770	6.303689833	5.82670915	6.809089397	0.982380247	3.029214182	0.012586993	0.035464002	1.97572239		protein_coding	hypothetical protein	SMSROv2_1	1591068	1592753	+	MSRO_02077	Align with RefSeq:NZ_JTLV01000008.1:SMSRO_RS08180	6.10564469	5.791053121	5.544786259	7.127814125	6.494726808	6.758113992
SMSRO_SF005420	11.98882994	12.32727682	11.65927403	-0.668002792	-3.028322128	0.012606251	0.035464002	-1.588871875	rplR	protein_coding	50S ribosomal protein L18	SMSROv2_1	429731	430096	+	MSRO_00542	Align with RefSeq:NZ_JTLV01000003.1:SMSRO_RS02265	12.40266675	12.16690079	12.41140955	12.07757137	11.47502808	11.39940311
SMSRO_SF009700	10.41222391	10.0121223	10.81916266	0.807040363	3.026990695	0.012635051	0.035478081	1.749618479	pfkA	protein_coding	6-phosphofructokinase isozyme 1	SMSROv2_1	757085	758068	+	MSRO_00970	Align with RefSeq:NZ_JTLV01000003.1:SMSRO_RS04060	10.60977612	9.772056131	9.6322491	10.79619263	10.82885249	10.83421697
SMSRO_SF015900	2.908297057	4.061616387	1.75445938	-2.307157007	-3.023178435	0.012717882	0.035643538	-4.949068487		protein_coding	hypothetical protein	SMSROv2_1	1204219	1204599	-	MSRO_01590	Align with RefSeq:NZ_JTLV01000005.1:SMSRO_RS10005	3.542708496	4.452251208	4.200831858	0.413568607	3.574161276	1.266260896
SMSRO_SF008240	2.674469612	3.472738025	1.851159055	-1.621578969	-3.009010919	0.013030576	0.036451387	-3.077116295		protein_coding	Helicase conserved C-terminal domain	SMSROv2_1	649143	649535	+	MSRO_00824	Align with RefSeq:NZ_JTLV01000003.1:SMSRO_RS09945	3.542708496	4.065228085	2.822320235	1.998531108	2.351768854	1.266260896
SMSRO_SF004680	10.60117411	10.88340519	10.3209146	-0.562490586	-3.005895904	0.01310037	0.036577999	-1.47681651	topA	protein_coding	DNA topoisomerase 1	SMSROv2_1	383936	385939	+	MSRO_00468	Align with RefSeq:NZ_JTLV01000003.1:SMSRO_RS01950	10.79149861	10.88147332	10.98118234	10.45111556	10.27261791	10.2291569
SMSRO_SF007350	6.241124598	5.586048719	6.964809753	1.378761034	2.998441885	0.013268926	0.036979382	2.600449522	dhfR	protein_coding	Dihydrofolate reductase	SMSROv2_1	585228	585710	+	MSRO_00735	Align with RefSeq:NZ_JTLV01000003.1:SMSRO_RS03095	6.149366067	5.008644556	5.544786259	7.01348145	7.709320859	6.021148398
SMSRO_SF023310	2.450477212	3.558877197	1.414112954	-2.144764243	-2.983615548	0.013610769	0.037861299	-4.422199903		protein_coding	hypothetical protein	SMSROv2_1	1784511	1785224	+	MSRO_02331	Align with RefSeq:NZ_JTLV01000009.1:SMSRO_RS09235	3.783716595	2.686716462	4.200831858	0.413568607	0.766806354	2.851223397
SMSRO_SF013320	2.071877809	2.806039982	1.32597499	-1.480064992	-2.980350696	0.013687238	0.038003113	-2.789612999		protein_coding	hypothetical protein	SMSROv2_1	1018506	1019180	-	MSRO_01332	Align with RefSeq:NZ_JTLV01000005.1:SMSRO_RS05455	2.405204972	3.172143289	2.822320235	1.998531108	0.766806354	1.266260896
SMSRO_SF022440	10.42175163	10.71751154	10.12106421	-0.596447335	-2.977609332	0.013751782	0.038006162	-1.511988676		protein_coding	hypothetical protein	SMSROv2_1	1711499	1712041	-	MSRO_02244	Align with RefSeq:NZ_JTLV01000008.1:SMSRO_RS08875	10.59008031	10.90878682	10.65647522	10.09831723	9.968930177	10.30792005
SMSRO_SF001610	1.481157723	2.140806527	0.848449904	-1.292356623	-2.973829744	0.013841278	0.038006162	-2.449278152		protein_coding	Integrase core domain	SMSROv2_1	137654	138400	+	MSRO_00161	Align with RefSeq:NZ_JTLV01000001.1:SMSRO_RS00680	2.405204972	1.949750867	2.085354641	0.413568607	0.766806354	1.266260896
SMSRO_SF003730	1.481157723	2.140806527	0.848449904	-1.292356623	-2.973829744	0.013841278	0.038006162	-2.449278152		protein_coding	hypothetical protein	SMSROv2_1	300440	302005	-	MSRO_00373	Align with RefSeq:NZ_JTLV01000002.1:SMSRO_RS01560	2.405204972	1.949750867	2.085354641	0.413568607	0.766806354	1.266260896
SMSRO_SF005090	1.481157723	2.140806527	0.848449904	-1.292356623	-2.973829744	0.013841278	0.038006162	-2.449278152		protein_coding	hypothetical protein	SMSROv2_1	410915	411232	-	MSRO_00509	Align with RefSeq:NZ_JTLV01000003.1:SMSRO_RS02105	2.405204972	1.949750867	2.085354641	0.413568607	0.766806354	1.266260896
SMSRO_SF013650	1.481157723	2.140806527	0.848449904	-1.292356623	-2.973829744	0.013841278	0.038006162	-2.449278152		protein_coding	hypothetical protein	SMSROv2_1	1047480	1047713	-	MSRO_01365	Align with RefSeq:NZ_JTLV01000005.1:SMSRO_RS05585	2.405204972	1.949750867	2.085354641	0.413568607	0.766806354	1.266260896
SMSRO_SF018360	1.481157723	2.140806527	0.848449904	-1.292356623	-2.973829744	0.013841278	0.038006162	-2.449278152		protein_coding	hypothetical protein	SMSROv2_1	1394525	1395214	+	MSRO_01836	Align with RefSeq:NZ_JTLV01000006.1:SMSRO_RS07200	2.405204972	1.949750867	2.085354641	0.413568607	0.766806354	1.266260896
SMSRO_SF016060	7.083539465	7.550654297	6.644722388	-0.90593191	-2.972597427	0.013870586	0.038016624	-1.873754457		protein_coding	hypothetical protein	SMSROv2_1	1214713	1215204	-	MSRO_01606	Align with RefSeq:NZ_JTLV01000005.1:SMSRO_RS10015	7.282949222	7.677671322	7.71956066	6.952727419	6.744086277	6.124241891
SMSRO_SF019400	10.02034593	10.32582437	9.721221845	-0.604602528	-2.970021742	0.013932045	0.038115007	-1.520559772	glcR	protein_coding	HTH-type transcriptional repressor GlcR	SMSROv2_1	1474875	1475573	-	MSRO_01940	Align with RefSeq:NZ_JTLV01000006.1:SMSRO_RS07670	10.45287422	10.2366936	10.28339035	9.710484814	9.929197682	9.509434879
SMSRO_SF022000	8.354156612	8.759838938	7.95308233	-0.806756609	-2.959874987	0.014176858	0.038713728	-1.749274392		pseudogene	Putative phosphatase MPN_264	SMSROv2_1	1683413	1684264	-	MSRO_02200_MSRO_02201	Align with RefSeq:NZ_JTLV01000008.1:SMSRO_RS08700	8.427572785	8.761393148	9.118777642	7.960463067	8.250622131	7.606110899
SMSRO_SFP00280	8.831150304	9.371050412	8.285547057	-1.085503354	-2.95605549	0.014270138	0.038897214	-2.122115757		protein_coding	hypothetical protein	pSMSRO_7	17229	17558	+	MSRO_P00280		8.538604097	9.62453163	10.00620369	8.338381111	8.554708913	7.924472379
SMSRO_SF008950	6.96820482	6.510891698	7.40097007	0.890078372	2.95219895	0.014364954	0.039084209	1.853276797	soj_2	protein_coding	Sporulation initiation inhibitor protein Soj	SMSROv2_1	704511	705248	+	MSRO_00895	Align with RefSeq:NZ_JTLV01000003.1:SMSRO_RS03755	6.458316308	6.514535486	6.56648133	6.952727419	7.822088789	7.495079587
SMSRO_SF015690	8.573875298	8.240984459	8.913961068	0.672976609	2.942488265	0.014606536	0.039669116	1.594359103		protein_coding	hypothetical protein	SMSROv2_1	1189150	1191018	-	MSRO_01569	Align with RefSeq:NZ_JTLV01000005.1:SMSRO_RS06460	8.248183804	8.468076175	8.000238027	8.925321261	9.019471786	8.781960734
SMSRO_SF005010	2.416942697	3.495610003	1.415380498	-2.080229505	-2.939166896	0.014690106	0.039823541	-4.228744821		protein_coding	hypothetical protein	SMSROv2_1	406747	406950	+	MSRO_00501	Align with RefSeq:NZ_JTLV01000003.1:SMSRO_RS02075	2.890631799	4.271678962	3.307747062	0.413568607	0.766806354	2.851223397
SMSRO_SF002080	13.04042324	12.77110274	13.31470943	0.543606697	2.934067528	0.014819356	0.040101015	1.457611955		protein_coding	hypothetical protein	SMSROv2_1	172589	174283	-	MSRO_00208	Align with RefSeq:NZ_JTLV01000002.1:SMSRO_RS00860	12.99073092	12.66714169	12.64918646	13.50483869	13.19175992	13.23888176
SMSRO_SF011370	3.922825776	4.913217377	3.01712775	-1.896089627	-2.932440644	0.014860833	0.040140402	-3.722029853		protein_coding	hypothetical protein	SMSROv2_1	876174	877553	+	MSRO_01137	Align with RefSeq:NZ_JTLV01000004.1:SMSRO_RS04655	4.838164379	4.888350323	5.023954096	3.583493609	3.936731355	1.266260896
SMSRO_SF007600	8.991478723	8.593541015	9.38594823	0.792407215	2.931082824	0.014895541	0.040161394	1.731961925	tig	protein_coding	Trigger factor	SMSROv2_1	601300	602595	+	MSRO_00760	Align with RefSeq:NZ_JTLV01000003.1:SMSRO_RS03190	8.766271461	8.50944661	8.494745577	8.964315393	9.908913411	9.305179885
SMSRO_SF002120	9.718725473	9.329419204	10.11796068	0.788541475	2.92882546	0.014953423	0.040244683	1.727327299	csd	protein_coding	Probable cysteine desulfurase	SMSROv2_1	178400	179629	+	MSRO_00212	Align with RefSeq:NZ_JTLV01000002.1:SMSRO_RS00880	9.189185386	9.292566329	9.51441261	10.65555176	9.676699437	9.983937319
SMSRO_SF013300	10.45781333	10.14892463	10.76716842	0.618243796	2.915336196	0.015304087	0.041114224	1.535005469		protein_coding	aminopeptidase P family protein	SMSROv2_1	1015550	1016647	-	MSRO_01330	Align with RefSeq:NZ_JTLV01000005.1:SMSRO_RS05445	10.42423964	10.0104468	10.00222932	10.80695906	10.56608798	10.93691715
SMSRO_SF014210	5.573104123	6.088998999	5.082037541	-1.006961458	-2.909847869	0.015449131	0.041429235	-2.009673951		pseudogene	hypothetical protein	SMSROv2_1	1087708	1089861	+	MSRO_01421_MSRO_01422	Align with RefSeq:NZ_JTLV01000005.1:SMSRO_RS05830	6.273101436	5.979498211	5.992245236	5.057424797	5.410662543	4.725692515
SMSRO_SF019580	8.712996166	8.331879457	9.088975357	0.7570959	2.905058068	0.01557685	0.041696739	1.69008511		protein_coding	hypothetical protein	SMSROv2_1	1491906	1492634	-	MSRO_01958	Align with RefSeq:NZ_JTLV01000006.1:SMSRO_RS07750	8.165425918	8.370412916	8.471935694	9.359012444	8.606010142	9.305179885
SMSRO_SF001090	1.562062194	2.318786345	0.849930362	-1.468855984	-2.885380114	0.016112858	0.042824013	-2.768023102		protein_coding	hypothetical protein	SMSROv2_1	88288	88797	-	MSRO_00109	Align with RefSeq:NZ_JTLV01000001.1:SMSRO_RS00455	1.668239378	3.172143289	2.085354641	0.413568607	0.766806354	1.266260896
SMSRO_SF007780	1.562062194	2.318786345	0.849930362	-1.468855984	-2.885380114	0.016112858	0.042824013	-2.768023102		protein_coding	Transposase	SMSROv2_1	614279	614554	+	MSRO_00778	Align with RefSeq:NZ_JTLV01000003.1:SMSRO_RS03265	1.668239378	3.172143289	2.085354641	0.413568607	0.766806354	1.266260896
SMSRO_SF016410	1.562062194	2.318786345	0.849930362	-1.468855984	-2.885380114	0.016112858	0.042824013	-2.768023102	ecfA3	protein_coding	Energy-coupling factor transporter ATP-binding protein EcfA3	SMSROv2_1	1242032	1242286	-	MSRO_01641	Align with RefSeq:NZ_JTLV01000005.1:SMSRO_RS06740	1.668239378	3.172143289	2.085354641	0.413568607	0.766806354	1.266260896
SMSRO_SF023550	1.562062194	2.318786345	0.849930362	-1.468855984	-2.885380114	0.016112858	0.042824013	-2.768023102		protein_coding	hypothetical protein	SMSROv2_1	1800959	1801246	+	MSRO_02355	Align with RefSeq:NZ_JTLV01000009.1:SMSRO_RS09325	1.668239378	3.172143289	2.085354641	0.413568607	0.766806354	1.266260896
SMSRO_SFP00410	10.45444725	9.975258544	10.94159369	0.966335149	2.882877782	0.016182342	0.042932156	1.953870904	parA_2	protein_coding	Chromosome partitioning protein ParA	pSMSRO_7	29808	30584	-	MSRO_P00410		10.63882465	9.55214044	9.712280434	10.60462782	11.51583774	10.70297244
SMSRO_SF019300	14.69403836	14.37500505	15.02082403	0.64581898	2.878184407	0.016313482	0.043121674	1.564627232	glcB_2	protein_coding	PTS system glucoside-specific EIICBA component	SMSROv2_1	1466203	1468293	-	MSRO_01930	Align with RefSeq:NZ_JTLV01000006.1:SMSRO_RS07635	14.85192645	14.13431632	14.12689972	15.16149932	15.07848372	14.81110462
SMSRO_SF007900	1.622490541	2.440396888	0.849123589	-1.591273299	-2.877319503	0.016337766	0.043121674	-3.01315168		protein_coding	hypothetical protein	SMSROv2_1	624789	625133	+	MSRO_00790	Align with RefSeq:NZ_JTLV01000003.1:SMSRO_RS09935	1.668239378	3.534713368	2.085354641	0.413568607	0.766806354	1.266260896
SMSRO_SF010870	2.771626834	3.667309964	1.899416917	-1.767893047	-2.877220771	0.01634054	0.043121674	-3.405562353		protein_coding	hypothetical protein	SMSROv2_1	841296	841532	+	MSRO_01087	Align with RefSeq:NZ_JTLV01000003.1:SMSRO_RS04525	4.170739718	3.534713368	3.307747062	1.998531108	0.766806354	2.851223397
SMSRO_SF000650	2.370141179	3.39062652	1.41714353	-1.973482989	-2.875079528	0.016400827	0.043204298	-3.927150778		protein_coding	hypothetical protein	SMSROv2_1	51633	53024	+	MSRO_00065	Align with RefSeq:NZ_JTLV01000001.1:SMSRO_RS00275	3.542708496	3.824219985	2.822320235	0.413568607	0.766806354	2.851223397
SMSRO_SF018070	11.33098922	11.64308813	11.01337846	-0.629709671	-2.870331521	0.016535309	0.043481739	-1.547253592		pseudogene	hypothetical protein pseudogene	SMSROv2_1	1375221	1377255	+	MSRO_01807_MSRO_01808	Align with RefSeq:NZ_JTLV01000006.1:SMSRO_RS07080. Pseudogene with premature stop	11.22857221	11.81135478	11.90393682	10.99005295	11.01591981	11.03609874
SMSRO_SF005500	12.94991589	13.27163273	12.63447129	-0.637161439	-2.857235362	0.01691204	0.044394105	-1.555266098	rpoA	protein_coding	DNA-directed RNA polymerase subunit alpha	SMSROv2_1	434479	435432	+	MSRO_00550	Align with RefSeq:NZ_JTLV01000003.1:SMSRO_RS02310	13.09851768	13.23727087	13.48534457	13.05268317	12.49939779	12.32628125
SMSRO_SF004600	1.622490541	0.855434387	2.43408609	1.578651702	2.854497298	0.016991892	0.044525328	2.986905724		protein_coding	hypothetical protein	SMSROv2_1	376447	376866	+	MSRO_00460	Align with RefSeq:NZ_JTLV01000003.1:SMSRO_RS01915	0.083276877	1.949750867	0.50039214	1.998531108	2.351768854	2.851223397
SMSRO_SF021180	1.670741643	2.537455476	0.848481518	-1.688973958	-2.850388387	0.017112438	0.044718	-3.224273125		protein_coding	hypothetical protein	SMSROv2_1	1617760	1618044	+	MSRO_02118	Align with RefSeq:NZ_JTLV01000008.1:SMSRO_RS08340	1.668239378	3.824219985	2.085354641	0.413568607	0.766806354	1.266260896
SMSRO_SF015550	10.00181687	9.720175903	10.2878013	0.567625394	2.849948158	0.017125405	0.044718	1.482082127		protein_coding	hypothetical protein	SMSROv2_1	1179402	1180016	-	MSRO_01555	Align with RefSeq:NZ_JTLV01000005.1:SMSRO_RS06395	9.655029521	9.688968913	9.820064261	10.32196123	10.44804477	10.07683253
SMSRO_SFP00430	8.631437997	8.182402975	9.045512687	0.863109712	2.848853789	0.017157681	0.044723954	1.818954824		protein_coding	hypothetical protein	pSMSRO_7	31507	31773	-	MSRO_P00430		7.790636009	8.381596654	8.401258948	8.860651834	8.691618857	9.662865677
SMSRO_SF021850	9.440146909	9.744894115	9.138614221	-0.606279894	-2.845595698	0.017254134	0.044896884	-1.522328696	ydcV	protein_coding	Inner membrane ABC transporter permease protein YdcV	SMSROv2_1	1667718	1670330	-	MSRO_02185	Align with RefSeq:NZ_JTLV01000008.1:SMSRO_RS08625	9.552918694	9.780530135	9.911903128	9.329447986	9.038269382	9.027812128
SMSRO_SF023940	3.374174674	2.396899071	4.332139962	1.935240892	2.844020631	0.017300959	0.044940296	3.824419793		protein_coding	hypothetical protein	SMSROv2_1	1827600	1829165	-	MSRO_02394	Align with RefSeq:NZ_JTLV01000009.1:SMSRO_RS09485	2.405204972	2.686716462	2.085354641	2.735496702	5.159123776	5.173151492
SMSRO_SF005970	2.402794547	3.451343032	1.35848936	-2.092853673	-2.837419611	0.017498596	0.045360092	-4.265910425		protein_coding	hypothetical protein	SMSROv2_1	467813	468826	-	MSRO_00597	Align with RefSeq:NZ_JTLV01000003.1:SMSRO_RS02525	3.542708496	4.757105789	2.085354641	0.413568607	2.351768854	1.266260896
SMSRO_SF013140	8.765397637	8.286047229	9.266290293	0.980243064	2.836595954	0.017523416	0.045360092	1.972797757	spiA	protein_coding	Spiralin precursor	SMSROv2_1	1004767	1005468	-	MSRO_01314	Align with RefSeq:NZ_JTLV01000005.1:SMSRO_RS05370	8.906644117	8.112981216	7.795012889	9.039277451	9.835584632	8.902885517
SMSRO_SF001250	13.31858402	13.02143059	13.61675057	0.595319975	2.831702799	0.017671597	0.045621393	1.51080763	rplM	protein_coding	50S ribosomal protein L13	SMSROv2_1	100673	101113	+	MSRO_00125	Align with RefSeq:NZ_JTLV01000001.1:SMSRO_RS00520	13.09572683	13.01381995	12.95237592	13.87900747	13.18492249	13.78565144
SMSRO_SF012530	6.010290753	6.634259286	5.345222481	-1.289036805	-2.831243959	0.017685557	0.045621393	-2.443648543		protein_coding	Sulfite exporter TauE/SafE	SMSROv2_1	963623	965047	-	MSRO_01253	Align with RefSeq:NZ_JTLV01000004.1:SMSRO_RS05145	6.97809464	6.934643975	5.926656895	5.057424797	4.854269195	6.310655015
SMSRO_SF012810	1.481157723	2.155842769	0.848449904	-1.307392865	-2.824677894	0.017886544	0.045980755	-2.474938824		protein_coding	hypothetical protein	SMSROv2_1	986109	986351	+	MSRO_01281	Align with RefSeq:NZ_JTLV01000005.1:SMSRO_RS05240	1.668239378	2.686716462	2.085354641	0.413568607	0.766806354	1.266260896
SMSRO_SF019170	1.481157723	2.155842769	0.848449904	-1.307392865	-2.824677894	0.017886544	0.045980755	-2.474938824		protein_coding	hypothetical protein	SMSROv2_1	1458694	1459053	-	MSRO_01917	Align with RefSeq:NZ_JTLV01000006.1:SMSRO_RS07580	1.668239378	2.686716462	2.085354641	0.413568607	0.766806354	1.266260896
SMSRO_SF022800	3.621241485	4.405887802	2.823082503	-1.582805299	-2.803262978	0.018558175	0.047625195	-2.995517578		protein_coding	AAA-like domain	SMSROv2_1	1738073	1738393	-	MSRO_02280	Align with RefSeq:NZ_JTLV01000009.1:SMSRO_RS09025	3.783716595	4.065228085	5.45458845	3.220923529	2.351768854	2.851223397
SMSRO_SF010820	2.392877712	3.427219318	1.416312777	-2.010906541	-2.801091075	0.018627693	0.047721461	-4.030353944		protein_coding	hypothetical protein	SMSROv2_1	838452	839333	+	MSRO_01082	Align with RefSeq:NZ_JTLV01000003.1:SMSRO_RS04500	4.33120439	3.172143289	2.822320235	0.413568607	0.766806354	2.851223397
SMSRO_SF010840	1.094169707	0.324133119	1.874702437	1.550569318	2.795739645	0.018800102	0.048080535	2.929327138		protein_coding	Transposase	SMSROv2_1	840128	840403	-	MSRO_01084	Align with RefSeq:NZ_JTLV01000003.1:SMSRO_RS04510	0.083276877	0.364788367	0.50039214	1.998531108	0.766806354	2.851223397
SMSRO_SF001430	6.688213578	6.2756195	7.106547774	0.830928275	2.786333767	0.019107031	0.04878182	1.778829548		protein_coding	hypothetical protein	SMSROv2_1	121135	121380	+	MSRO_00143	Align with RefSeq:NZ_JTLV01000001.1:SMSRO_RS00590	6.42312688	6.514535486	5.857944144	7.042925228	7.141845785	7.148903945
SMSRO_SF012240	3.905956693	4.604214838	3.229914165	-1.374300674	-2.784406411	0.019170542	0.048860305	-2.592422164		protein_coding	hypothetical protein	SMSROv2_1	936816	937103	-	MSRO_01224	Align with RefSeq:NZ_JTLV01000004.1:SMSRO_RS05015	4.606838833	5.222769362	3.959823758	3.220923529	3.574161276	2.851223397
SMSRO_SF013410	10.59466508	11.17322911	10.03859179	-1.134637319	-2.783207049	0.019210172	0.048877758	-2.195633595	groS	protein_coding	10 kDa chaperonin	SMSROv2_1	1033115	1033387	-	MSRO_01341	Align with RefSeq:NZ_JTLV01000005.1:SMSRO_RS05500	11.81417152	10.88147332	10.8007447	9.973901442	10.89480067	9.202898835
SMSRO_SF018840	7.522531648	7.115970535	7.945947812	0.829977276	2.777371139	0.019404179	0.049287277	1.777657363		protein_coding	hypothetical protein	SMSROv2_1	1440786	1442150	+	MSRO_01884	Align with RefSeq:NZ_JTLV01000006.1:SMSRO_RS07420	6.769777404	7.420070802	7.186892667	8.350206546	7.732590638	7.675651832
SMSRO_SF007890	2.132306155	2.915114729	1.36091045	-1.554204279	-2.765066305	0.019819711	0.050257125	-2.936717069		protein_coding	hypothetical protein	SMSROv2_1	623938	624840	+	MSRO_00789	Align with RefSeq:NZ_JTLV01000003.1:SMSRO_RS09930	3.253201878	2.686716462	2.822320235	0.413568607	2.351768854	1.266260896
SMSRO_SF007850	6.365090655	6.757710058	5.963127766	-0.794582292	-2.761857793	0.019929523	0.050449777	-1.734575084	copA	protein_coding	Copper-exporting P-type ATPase A	SMSROv2_1	619531	621453	+	MSRO_00785	Align with RefSeq:NZ_JTLV01000003.1:SMSRO_RS03300	6.683189719	6.903947178	6.690216699	5.839833362	6.052208572	6.021148398
SMSRO_SF008250	1.481157723	2.164132271	0.848449904	-1.315682367	-2.757472295	0.020080605	0.050660206	-2.489200372		protein_coding	hypothetical protein	SMSROv2_1	649719	649904	+	MSRO_00825	Align with RefSeq:NZ_JTLV01000003.1:SMSRO_RS03445	1.668239378	1.949750867	2.822320235	0.413568607	0.766806354	1.266260896
SMSRO_SF020210	1.481157723	2.164132271	0.848449904	-1.315682367	-2.757472295	0.020080605	0.050660206	-2.489200372		protein_coding	hypothetical protein	SMSROv2_1	1540859	1541203	-	MSRO_02021	Align with RefSeq:NZ_JTLV01000007.1:SMSRO_RS07935	1.668239378	1.949750867	2.822320235	0.413568607	0.766806354	1.266260896
SMSRO_SF002820	10.12166254	9.868604684	10.37616162	0.507556932	2.754153888	0.020195688	0.050864479	1.421640742	mgtA_2	protein_coding	"Magnesium-transporting ATPase, P-type 1"	SMSROv2_1	227673	230198	+	MSRO_00282	Align with RefSeq:NZ_JTLV01000002.1:SMSRO_RS01175	9.885793242	9.850617675	9.868898601	10.41778907	10.36113096	10.34574568
SMSRO_SF019910	7.327433115	6.926524092	7.734948168	0.808424076	2.752817838	0.02024221	0.050895674	1.751297373	rny_1	protein_coding	Ribonuclease Y	SMSROv2_1	1519692	1521221	-	MSRO_01991	Align with RefSeq:NZ_JTLV01000007.1:SMSRO_RS07815	6.824743863	6.840521798	7.12974876	8.12092774	7.274600994	7.774055536
SMSRO_SF002260	11.48704763	11.74436132	11.23238241	-0.51197891	-2.75018511	0.020334196	0.050993294	-1.426004871	tyrS	protein_coding	Tyrosine--tRNA ligase	SMSROv2_1	187132	188382	-	MSRO_00226	Align with RefSeq:NZ_JTLV01000002.1:SMSRO_RS00940	11.66494824	11.78211348	11.78868148	11.24882953	11.41156395	11.02614908
SMSRO_SF014900	10.26688649	10.66125454	9.872174525	-0.789080014	-2.749750067	0.020349437	0.050993294	-1.727972208		protein_coding	hypothetical protein	SMSROv2_1	1131813	1132274	-	MSRO_01490	Align with RefSeq:NZ_JTLV01000005.1:SMSRO_RS06095	10.15339782	10.73001722	11.12152825	10.25119654	9.551441199	9.793737902
SMSRO_SF023420	2.321890076	3.297006772	1.418871681	-1.878135091	-2.744812846	0.020523203	0.051325142	-3.675995729		protein_coding	hypothetical protein	SMSROv2_1	1793309	1793401	-	MSRO_02342		3.253201878	3.824219985	2.822320235	0.413568607	0.766806354	2.851223397
SMSRO_SF007300	9.53314249	9.815303681	9.241819536	-0.573484145	-2.744035116	0.020550711	0.051325142	-1.488113066	mepA_1	protein_coding	Multidrug export protein MepA	SMSROv2_1	579145	580752	+	MSRO_00730	Align with RefSeq:NZ_JTLV01000003.1:SMSRO_RS03070	9.604877317	9.955375417	9.894854834	9.103566579	9.270632092	9.369548704
SMSRO_SF017820	11.33552713	11.09583313	11.57649825	0.480665114	2.740425013	0.020678882	0.051558885	1.395386822	nrdZ	protein_coding	Ribonucleoside-diphosphate reductase NrdZ	SMSROv2_1	1349778	1352312	-	MSRO_01782	Align with RefSeq:NZ_JTLV01000006.1:SMSRO_RS06970	11.14329723	11.03809744	11.10494537	11.5614095	11.65478849	11.51062473
SMSRO_SF011860	7.930810421	7.595814878	8.283626501	0.687811624	2.739093161	0.020726369	0.051591013	1.610838237	hisS	protein_coding	Histidine--tRNA ligase	SMSROv2_1	909787	911043	+	MSRO_01186	Align with RefSeq:NZ_JTLV01000004.1:SMSRO_RS04850	7.858063937	7.583956887	7.320571102	8.452487597	8.184658869	8.185124133
SMSRO_SF006150	11.99309867	12.2272397	11.75640045	-0.470839254	-2.734399905	0.020894581	0.051923034	-1.385915457	pdhC_1	protein_coding	Dihydrolipoyllysine-residue acetyltransferase component of pyruvate dehydrogenase complex	SMSROv2_1	484982	487270	+	MSRO_00615	Align with RefSeq:NZ_JTLV01000003.1:SMSRO_RS02595	12.25226232	12.16690079	12.26235884	11.69027463	11.7085876	11.87820784
SMSRO_SF006810	2.294115098	3.249374316	1.41989292	-1.829481396	-2.731857529	0.020986273	0.052064115	-3.55409291		protein_coding	hypothetical protein	SMSROv2_1	546200	546643	+	MSRO_00681	Align with RefSeq:NZ_JTLV01000003.1:SMSRO_RS02875	2.890631799	3.534713368	3.307747062	0.413568607	0.766806354	2.851223397
SMSRO_SF006160	10.79001851	11.04939942	10.53290393	-0.516495496	-2.724507116	0.021253643	0.052639837	-1.430476201	yhaM	protein_coding	3'-5' exoribonuclease YhaM	SMSROv2_1	487333	488274	+	MSRO_00616	Align with RefSeq:NZ_JTLV01000003.1:SMSRO_RS02600	11.23238887	10.91264687	10.99724592	10.59472086	10.444526	10.55858253
SMSRO_SF021940	8.789306222	8.485077701	9.093006976	0.607929275	2.722612249	0.02132312	0.052718242	1.524070114	ftsY	protein_coding	Signal recognition particle receptor FtsY	SMSROv2_1	1677382	1678368	-	MSRO_02194	Align with RefSeq:NZ_JTLV01000008.1:SMSRO_RS08670	8.737912906	8.301426306	8.401258948	9.017194952	9.075145384	9.202898835
SMSRO_SF008660	5.711458789	5.219826798	6.206291476	0.986464678	2.72171724	0.021356015	0.052718242	1.981323806		protein_coding	hypothetical protein	SMSROv2_1	685268	686179	-	MSRO_00866	Align with RefSeq:NZ_JTLV01000003.1:SMSRO_RS03640	5.697986721	5.008644556	4.892709563	6.141489062	6.052208572	6.475714262
SMSRO_SF011840	3.678766019	4.635517277	2.802094125	-1.833423152	-2.720326819	0.021407219	0.052757296	-3.563816741	rpe_1	protein_coding	Ribulose-phosphate 3-epimerase	SMSROv2_1	907160	907666	+	MSRO_01184	Align with RefSeq:NZ_JTLV01000004.1:SMSRO_RS04840	5.127670996	4.757105789	3.959823758	3.873000226	3.088734449	1.266260896
SMSRO_SF004630	11.33881686	11.6918728	10.98164042	-0.710232383	-2.718929797	0.021458791	0.052797124	-1.636067626	argF	protein_coding	Ornithine carbamoyltransferase	SMSROv2_1	378474	379478	+	MSRO_00463	Align with RefSeq:NZ_JTLV01000003.1:SMSRO_RS01930	11.7347771	11.5833516	11.75719053	10.50500399	11.55878317	10.89379478
SMSRO_SF003180	7.600523132	7.995670743	7.196691083	-0.79897966	-2.717910649	0.021496491	0.052802748	-1.739870175		protein_coding	putative DNA-binding transcriptional regulator	SMSROv2_1	259501	260295	+	MSRO_00318	Align with RefSeq:NZ_JTLV01000002.1:SMSRO_RS01315	7.583122764	8.403707356	8.0317736	7.379352892	6.916553473	7.288628709
SMSRO_SF000690	7.185172295	6.338091807	8.057922313	1.719830506	2.710168103	0.021785077	0.053423603	3.293977056		protein_coding	hypothetical protein	SMSROv2_1	58155	58616	+	MSRO_00069	Align with RefSeq:NZ_JTLV01000001.1:SMSRO_RS00295	6.10564469	6.593607057	6.333282154	9.393708185	6.25865945	8.426132233
SMSRO_SF016650	13.14856886	12.84049631	13.46775803	0.627261719	2.709028305	0.021827887	0.053440689	1.544630452		protein_coding	hypothetical protein	SMSROv2_1	1261946	1262269	-	MSRO_01665	Align with RefSeq:NZ_JTLV01000005.1:SMSRO_RS06845	13.07355815	12.76966382	12.67125609	13.92692611	13.30378202	13.14622698
SMSRO_SF016120	7.322702359	6.89778027	7.776692751	0.87891248	2.706109573	0.021937896	0.053621971	1.838988529		protein_coding	Alpha/beta hydrolase family	SMSROv2_1	1222564	1223598	-	MSRO_01612	Align with RefSeq:NZ_JTLV01000005.1:SMSRO_RS06630	6.712633497	7.376015622	6.608916597	7.897384385	8.097723232	7.24354082
SMSRO_SF014580	5.54195997	5.063240162	5.988078411	0.924838249	2.69993497	0.02217245	0.054106585	1.898471378	cdd	protein_coding	Cytidine deaminase	SMSROv2_1	1115897	1116292	-	MSRO_01458	Align with RefSeq:NZ_JTLV01000005.1:SMSRO_RS05970	4.941257872	5.119675869	5.14424833	5.839833362	5.811200473	6.395543913
SMSRO_SF015510	11.43643731	11.15673612	11.7163482	0.559612086	2.696949513	0.022286756	0.054296657	1.473872867		protein_coding	hypothetical protein	SMSROv2_1	1175336	1175797	+	MSRO_01551	Align with RefSeq:NZ_JTLV01000005.1:SMSRO_RS06375	11.2884592	11.10034439	11.07687649	11.47628937	12.05394154	11.62271287
SMSRO_SF006680	10.00940271	9.741815651	10.27959171	0.537776063	2.688801419	0.022601735	0.054974203	1.451732923		protein_coding	Basic membrane protein	SMSROv2_1	535964	537205	+	MSRO_00668	Align with RefSeq:NZ_JTLV01000003.1:SMSRO_RS02825	9.924054801	9.522135302	9.774187739	10.31594372	10.25665431	10.26344038
SMSRO_SF001930	2.029954681	2.707810844	1.325580835	-1.382230008	-2.671543408	0.023283635	0.056540554	-2.606709852		protein_coding	hypothetical protein	SMSROv2_1	161896	162909	-	MSRO_00193	Align with RefSeq:NZ_JTLV01000002.1:SMSRO_RS00800	2.890631799	3.172143289	2.085354641	1.998531108	0.766806354	1.266260896
SMSRO_SF008030	12.91302379	13.16303421	12.66472293	-0.498311278	-2.661921424	0.023672698	0.057391858	-1.412559147		protein_coding	hypothetical protein	SMSROv2_1	631680	633380	+	MSRO_00803	Align with RefSeq:NZ_JTLV01000003.1:SMSRO_RS03370	12.99260747	13.28904417	13.21184403	12.89864317	12.48491107	12.60109282
SMSRO_SF013230	2.878201683	3.636857946	2.09587237	-1.540985576	-2.658744088	0.023802592	0.057541011	-2.909932273		protein_coding	hypothetical protein	SMSROv2_1	1010393	1011124	-	MSRO_01323	Align with RefSeq:NZ_JTLV01000005.1:SMSRO_RS05410	3.542708496	4.065228085	3.307747062	1.998531108	3.088734449	1.266260896
SMSRO_SF011410	8.810601489	8.449621484	9.195400082	0.745778599	2.658529168	0.023811404	0.057541011	1.676879009	ybhA	protein_coding	Pyridoxal phosphate phosphatase YbhA	SMSROv2_1	879750	880694	+	MSRO_01141	Align with RefSeq:NZ_JTLV01000004.1:SMSRO_RS04670	8.854766347	8.301426306	8.165728057	9.224140242	9.551441199	8.766106783
SMSRO_SF011640	8.248955157	7.938521988	8.568529709	0.630007721	2.656699172	0.023886567	0.05762404	1.547573276	pgsA	protein_coding	CDP-diacylglycerol--glycerol-3-phosphate 3-phosphatidyltransferase	SMSROv2_1	894414	895115	-	MSRO_01164	Align with RefSeq:NZ_JTLV01000004.1:SMSRO_RS04760	8.133125426	7.927030791	7.738796879	8.48503097	8.783614641	8.426132233
SMSRO_SF020300	9.403446991	9.671941073	9.126291677	-0.545649396	-2.655812777	0.023923059	0.05762404	-1.459677236	era	protein_coding	GTPase Era	SMSROv2_1	1553148	1554041	+	MSRO_02030	Align with RefSeq:NZ_JTLV01000007.1:SMSRO_RS07980	9.51163705	9.784748545	9.726804333	9.039277451	9.075145384	9.283069184
SMSRO_SF021490	2.213210627	3.103633475	1.327129854	-1.776503621	-2.65468993	0.023969365	0.057642457	-3.425948872	ptcA_3	protein_coding	Putrescine carbamoyltransferase	SMSROv2_1	1641072	1641485	-	MSRO_02149	Align with RefSeq:NZ_JTLV01000008.1:SMSRO_RS08470	1.668239378	4.271678962	3.307747062	1.998531108	0.766806354	1.266260896
SMSRO_SF023520	2.273638973	3.199881974	1.420647916	-1.779234059	-2.648402709	0.024230305	0.058090114	-3.432438946		protein_coding	hypothetical protein	SMSROv2_1	1800110	1800346	+	MSRO_02352	Align with RefSeq:NZ_JTLV01000009.1:SMSRO_RS09320	3.253201878	3.534713368	2.822320235	0.413568607	0.766806354	2.851223397
SMSRO_SF019190	2.336038226	3.329950936	1.418370932	-1.911580004	-2.648327713	0.024233435	0.058090114	-3.76220902		protein_coding	hypothetical protein	SMSROv2_1	1459420	1460016	-	MSRO_01919	Align with RefSeq:NZ_JTLV01000006.1:SMSRO_RS07585	2.890631799	4.271678962	2.822320235	0.413568607	0.766806354	2.851223397
SMSRO_SF010960	1.094169707	0.324133119	1.929362868	1.605229748	2.632173747	0.024917018	0.059632863	3.042441975		protein_coding	Transposase	SMSROv2_1	845917	846192	+	MSRO_01096	Align with RefSeq:NZ_JTLV01000003.1:SMSRO_RS04560	0.083276877	0.364788367	0.50039214	0.413568607	2.351768854	2.851223397
SMSRO_SF005460	12.42341306	12.6845339	12.16124575	-0.523288148	-2.623813649	0.025278297	0.060400545	-1.437227204	adk	protein_coding	Adenylate kinase	SMSROv2_1	432631	433269	+	MSRO_00546	Align with RefSeq:NZ_JTLV01000003.1:SMSRO_RS02285	12.48121885	12.64526918	12.93475974	12.35131023	11.93610505	12.19181534
SMSRO_SF000330	4.538524912	5.212172087	3.77718338	-1.434988707	-2.621756074	0.025368011	0.060517926	-2.703800501	ispD	protein_coding	2-C-methyl-D-erythritol 4-phosphate cytidylyltransferase	SMSROv2_1	32515	33201	+	MSRO_00033	Align with RefSeq:NZ_JTLV01000001.1:SMSRO_RS00145	4.4755943	5.979498211	5.255279642	3.220923529	3.574161276	4.725692515
SMSRO_SF002760	2.336038226	3.082078126	1.554976814	-1.527101311	-2.620276559	0.025432716	0.060575367	-2.882061879	chbB	protein_coding	"N,N'-diacetylchitobiose-specific phosphotransferase enzyme IIB component"	SMSROv2_1	218718	219011	+	MSRO_00276	Align with RefSeq:NZ_JTLV01000002.1:SMSRO_RS01150	3.253201878	2.686716462	3.307747062	2.735496702	0.766806354	1.266260896
SMSRO_SF010740	7.451097373	7.13459844	7.780922997	0.646324557	2.604834631	0.026117932	0.062108192	1.565175635	dnaJ_4	protein_coding	Chaperone protein DnaJ	SMSROv2_1	833477	833761	+	MSRO_01074	Align with RefSeq:NZ_JTLV01000003.1:SMSRO_RS04470	7.071961564	7.235153086	7.100304982	7.960463067	7.732590638	7.606110899
SMSRO_SF016270	3.188710225	3.94012437	2.410051089	-1.530073281	-2.600666646	0.026306006	0.06245582	-2.888005082		protein_coding	hypothetical protein	SMSROv2_1	1233516	1234361	-	MSRO_01627	Align with RefSeq:NZ_JTLV01000005.1:SMSRO_RS06680	2.890631799	4.452251208	4.587854981	1.998531108	2.351768854	2.851223397
SMSRO_SF018090	12.220818	12.58959481	11.85871909	-0.73087572	-2.592355481	0.026685062	0.06325505	-1.659646196		protein_coding	hypothetical protein	SMSROv2_1	1377435	1377707	+	MSRO_01809	Align with RefSeq:NZ_JTLV01000006.1:SMSRO_RS07095	12.17504282	12.72864934	12.87841599	12.05607164	12.22470019	11.26202805
SMSRO_SF014920	12.34984741	12.67855395	12.01866918	-0.659884769	-2.590543712	0.02676841	0.063351904	-1.579956425	aguA_1	pseudogene	Agmatine deiminase	SMSROv2_1	1132855	1133883	-	MSRO_01492_MSRO_01493	Align with RefSeq:NZ_JTLV01000005.1:SMSRO_RS06110	12.22697895	12.78711599	13.03639646	12.32158587	11.66389548	12.06311169
SMSRO_SF017000	2.660626989	3.729302456	1.671250683	-2.058051773	-2.588191142	0.026877024	0.06350815	-4.164235826		protein_coding	hypothetical protein	SMSROv2_1	1290833	1292023	-	MSRO_01700		3.990167473	3.534713368	3.670317141	0.413568607	0.766806354	3.588188991
SMSRO_SF010020	5.001180765	5.478340848	4.531680351	-0.946660497	-2.583712251	0.027085017	0.063898354	-1.927405995		pseudogene	"Helix-turn-helix domain, rpiR family"	SMSROv2_1	777330	778116	+	MSRO_01002_MSRO_01003	Align with RefSeq:NZ_JTLV01000003.1:SMSRO_RS04175	5.509541632	5.222769362	5.709845505	4.661496121	4.467246072	4.436185897
SMSRO_SF019270	8.605684764	8.33105729	8.88215512	0.551097831	2.580571561	0.027231818	0.064129501	1.465200228	stp	protein_coding	Serine/threonine phosphatase stp	SMSROv2_1	1464299	1465060	-	MSRO_01927	Align with RefSeq:NZ_JTLV01000006.1:SMSRO_RS07625	8.307278551	8.347781941	8.339595928	9.009758364	8.726808286	8.902885517
SMSRO_SF001440	6.435777375	6.015966095	6.850938855	0.834972759	2.57977839	0.027269017	0.064129501	1.783823356		protein_coding	hypothetical protein	SMSROv2_1	121452	122099	+	MSRO_00144	Align with RefSeq:NZ_JTLV01000001.1:SMSRO_RS00595	6.387057625	5.979498211	5.629675157	6.680355148	6.789174167	7.148903945
SMSRO_SF021680	2.614041266	3.472433001	1.711621097	-1.760811904	-2.577338293	0.027383771	0.064297957	-3.388887874		protein_coding	hypothetical protein	SMSROv2_1	1655489	1656049	+	MSRO_02168	Align with RefSeq:NZ_JTLV01000008.1:SMSRO_RS08555	3.542708496	4.065228085	2.822320235	3.220923529	0.766806354	1.266260896
SMSRO_SF014710	2.009478556	2.660770918	1.325438086	-1.335332832	-2.575375902	0.027476407	0.06441403	-2.523336888		protein_coding	hypothetical protein	SMSROv2_1	1122136	1122489	-	MSRO_01471	Align with RefSeq:NZ_JTLV01000005.1:SMSRO_RS06020	3.253201878	2.686716462	2.085354641	1.998531108	0.766806354	1.266260896
SMSRO_SF020850	3.684831082	4.29573915	3.062357443	-1.233381707	-2.57098492	0.027684814	0.064800718	-2.351174647		protein_coding	hypothetical protein	SMSROv2_1	1595398	1595649	+	MSRO_02085	Align with RefSeq:NZ_JTLV01000008.1:SMSRO_RS08205	3.783716595	4.271678962	4.892709563	3.220923529	3.088734449	2.851223397
SMSRO_SF003520	5.689647711	6.258170972	5.074303489	-1.183867483	-2.56982365	0.027740192	0.064828569	-2.271849841	adaB	protein_coding	"Methylated-DNA--protein-cysteine methyltransferase, inducible"	SMSROv2_1	282489	283010	+	MSRO_00352	Align with RefSeq:NZ_JTLV01000002.1:SMSRO_RS01460	5.575129973	6.593607057	6.690216699	4.501031449	5.811200473	4.966700614
SMSRO_SF024580	10.51132825	10.26629433	10.75486931	0.488574974	2.561933889	0.028119357	0.065611834	1.403058316	guaB	protein_coding	Inosine-5'-monophosphate dehydrogenase	SMSROv2_1	1881132	1882577	-	MSRO_02458	Align with RefSeq:NZ_JTLV01000010.1:SMSRO_RS09740	10.12903654	10.30289769	10.37229738	10.84715405	10.61699319	10.79959063
SMSRO_SF021140	2.199062477	3.058700613	1.360386469	-1.698314144	-2.559371249	0.028243614	0.065798795	-3.245215185		protein_coding	hypothetical protein	SMSROv2_1	1614004	1616199	-	MSRO_02114	Align with RefSeq:NZ_JTLV01000008.1:SMSRO_RS08320	3.253201878	1.949750867	3.959823758	0.413568607	2.351768854	1.266260896
SMSRO_SF012020	4.909757089	5.41128436	4.40527467	-1.00600969	-2.548704071	0.028766715	0.066912904	-2.008348576	fmt_1	protein_coding	Methionyl-tRNA formyltransferase	SMSROv2_1	922136	922486	+	MSRO_01202	Align with RefSeq:NZ_JTLV01000004.1:SMSRO_RS04915	5.811197332	5.119675869	5.255279642	4.320459203	4.226237972	4.725692515
SMSRO_SF004750	3.585632684	4.262654024	2.885567001	-1.377087022	-2.547082572	0.028847066	0.066995289	-2.597433876		protein_coding	short chain dehydrogenase	SMSROv2_1	390346	390723	-	MSRO_00475	Align with RefSeq:NZ_JTLV01000003.1:SMSRO_RS01980	3.990167473	3.824219985	5.023954096	2.735496702	2.351768854	3.588188991
SMSRO_SF022930	3.920445965	4.820069316	3.123398047	-1.696671269	-2.543958291	0.029002513	0.067251551	-3.241521786	fruA_3	pseudogene	PTS system fructose-specific EIIABC component	SMSROv2_1	1745011	1747202	-	MSRO_02292_MSRO_02293	Align with RefSeq:NZ_JTLV01000009.1:SMSRO_RS09075	4.941257872	4.757105789	4.748319653	3.873000226	3.936731355	1.266260896
SMSRO_SF003270	7.070725062	6.683200747	7.490961063	0.807760315	2.534628306	0.029471674	0.068233333	1.750491814	punA	protein_coding	Purine nucleoside phosphorylase 1	SMSROv2_1	268088	268648	+	MSRO_00327	Align with RefSeq:NZ_JTLV01000002.1:SMSRO_RS01360	7.222828229	6.34206829	6.431129477	7.67095645	7.425017836	7.332350086
SMSRO_SF003590	2.090383028	1.361024853	2.827677557	1.466652704	2.529277934	0.029744099	0.06875729	2.763799011		protein_coding	Transposase	SMSROv2_1	286943	287161	-	MSRO_00359	Align with RefSeq:NZ_JTLV01000002.1:SMSRO_RS01485	1.668239378	1.949750867	0.50039214	1.998531108	3.574161276	2.851223397
SMSRO_SF003130	4.383113457	3.607306678	5.180067086	1.572760408	2.524630166	0.02998277	0.069201719	2.974733462		protein_coding	molybdopterin biosynthesis protein MoeB	SMSROv2_1	251488	251814	-	MSRO_00313	Align with RefSeq:NZ_JTLV01000002.1:SMSRO_RS01290	4.33120439	4.271678962	2.085354641	4.937130563	5.159123776	5.514188409
SMSRO_SF020780	7.226379642	7.80690785	6.731797029	-1.075110821	-2.522035337	0.030116842	0.069403726	-2.106883907		pseudogene	Sodium:neurotransmitter symporter family	SMSROv2_1	1592802	1593622	+	MSRO_02078_MSRO_02079	Align with RefSeq:NZ_JTLV01000008.1:SMSRO_RS08185	8.382484895	7.782640882	7.186892667	7.490384204	6.494726808	6.021148398
SMSRO_SF014960	5.649804356	5.188220894	6.154722552	0.966501658	2.518712085	0.030289416	0.069583905	1.954096424	rpmG2	protein_coding	50S ribosomal protein L33 2	SMSROv2_1	1138190	1138339	-	MSRO_01496	Align with RefSeq:NZ_JTLV01000005.1:SMSRO_RS06130	5.292730243	5.494071384	4.748319653	6.642387298	5.811200473	5.910117086
SMSRO_SF009890	5.029051076	5.614425933	4.507655916	-1.106770017	-2.518002871	0.030326371	0.069583905	-2.15362941		protein_coding	hypothetical protein	SMSROv2_1	769776	770126	+	MSRO_00989	Align with RefSeq:NZ_JTLV01000003.1:SMSRO_RS09970	5.575129973	5.494071384	5.785794359	5.057424797	4.673696949	3.588188991
SMSRO_SF005260	11.79761299	12.02521463	11.56622806	-0.458986574	-2.517836706	0.030335036	0.069583905	-1.374575904	rplC	protein_coding	50S ribosomal protein L3	SMSROv2_1	421604	422374	+	MSRO_00526	Align with RefSeq:NZ_JTLV01000003.1:SMSRO_RS02185	12.07656912	11.93796215	12.06024718	11.3684919	11.65934917	11.68305842
SMSRO_SF018290	4.767422346	5.40003645	4.21338423	-1.18665222	-2.509880171	0.030752814	0.070433864	-2.276239276		pseudogene	Sulfite exporter TauE/SafE	SMSROv2_1	1390474	1391521	+	MSRO_01829_MSRO_01830	Align with RefSeq:NZ_JTLV01000006.1:SMSRO_RS07175	5.755702219	5.494071384	4.892709563	4.937130563	3.936731355	3.588188991
SMSRO_SF023000	13.48190255	13.26897698	13.69685154	0.427874555	2.50133595	0.031207779	0.071366255	1.345250231	tuf	protein_coding	Elongation factor Tu	SMSROv2_1	1751703	1752893	-	MSRO_02300	Align with RefSeq:NZ_JTLV01000009.1:SMSRO_RS09105	13.35546924	13.1799715	13.26961014	13.64883494	13.88038575	13.55714372
SMSRO_SF003460	3.924034826	4.831239737	3.114627723	-1.716612014	-2.497920568	0.031391495	0.071676446	-3.28663675		protein_coding	hypothetical protein	SMSROv2_1	278720	279010	+	MSRO_00346	Align with RefSeq:NZ_JTLV01000002.1:SMSRO_RS01435	4.941257872	5.119675869	4.407282735	3.583493609	4.226237972	1.266260896
SMSRO_SF006620	5.218984486	4.574564228	5.791611566	1.217047339	2.492329062	0.031694573	0.071696915	2.324704494	rsmD	protein_coding	Ribosomal RNA small subunit methyltransferase D	SMSROv2_1	529122	529685	+	MSRO_00662	Align with RefSeq:NZ_JTLV01000003.1:SMSRO_RS02795	4.838164379	4.271678962	4.587854981	4.80588603	6.25865945	6.551663115
SMSRO_SF008810	4.009906493	4.553665516	3.424689541	-1.128975975	-2.489544439	0.031846584	0.071696915	-2.187034495		protein_coding	Thiamine transporter protein	SMSROv2_1	695522	696547	-	MSRO_00881	Align with RefSeq:NZ_JTLV01000003.1:SMSRO_RS03700	4.4755943	4.452251208	4.748319653	3.220923529	3.088734449	4.073615818
SMSRO_SF024550	11.27719015	11.06143961	11.4940266	0.432586992	2.484735779	0.03211078	0.071696915	1.349651558	misCB	protein_coding	Membrane protein insertase MisCB precursor	SMSROv2_1	1879196	1880473	-	MSRO_02455	Align with RefSeq:NZ_JTLV01000010.1:SMSRO_RS09725	11.06555748	11.10878123	11.0091773	11.52274631	11.49217261	11.46470594
SMSRO_SF000210	1.358330124	1.908299833	0.843606856	-1.064692976	-2.484536842	0.032121757	0.071696915	-2.091724687		protein_coding	hypothetical protein	SMSROv2_1	22424	22588	+	MSRO_00021		1.668239378	1.949750867	2.085354641	0.413568607	0.766806354	1.266260896
SMSRO_SF003680	1.358330124	1.908299833	0.843606856	-1.064692976	-2.484536842	0.032121757	0.071696915	-2.091724687		protein_coding	hypothetical protein	SMSROv2_1	295270	297516	-	MSRO_00368	Align with RefSeq:NZ_JTLV01000002.1:SMSRO_RS01535	1.668239378	1.949750867	2.085354641	0.413568607	0.766806354	1.266260896
SMSRO_SF004850	1.358330124	1.908299833	0.843606856	-1.064692976	-2.484536842	0.032121757	0.071696915	-2.091724687		protein_coding	hypothetical protein	SMSROv2_1	400920	401033	+	MSRO_00485		1.668239378	1.949750867	2.085354641	0.413568607	0.766806354	1.266260896
SMSRO_SF005210	1.358330124	1.908299833	0.843606856	-1.064692976	-2.484536842	0.032121757	0.071696915	-2.091724687		protein_coding	hypothetical protein	SMSROv2_1	419440	419640	-	MSRO_00521	Align with RefSeq:NZ_JTLV01000003.1:SMSRO_RS02165	1.668239378	1.949750867	2.085354641	0.413568607	0.766806354	1.266260896
SMSRO_SF006000	1.358330124	1.908299833	0.843606856	-1.064692976	-2.484536842	0.032121757	0.071696915	-2.091724687		protein_coding	hypothetical protein	SMSROv2_1	469535	469969	-	MSRO_00600	Align with RefSeq:NZ_JTLV01000003.1:SMSRO_RS02535	1.668239378	1.949750867	2.085354641	0.413568607	0.766806354	1.266260896
SMSRO_SF008630	1.358330124	1.908299833	0.843606856	-1.064692976	-2.484536842	0.032121757	0.071696915	-2.091724687		protein_coding	Integrase core domain	SMSROv2_1	683263	684009	-	MSRO_00863	Align with RefSeq:NZ_JTLV01000003.1:SMSRO_RS03625	1.668239378	1.949750867	2.085354641	0.413568607	0.766806354	1.266260896
SMSRO_SF011450	1.358330124	1.908299833	0.843606856	-1.064692976	-2.484536842	0.032121757	0.071696915	-2.091724687		protein_coding	hypothetical protein	SMSROv2_1	883386	883838	+	MSRO_01145	Align with RefSeq:NZ_JTLV01000004.1:SMSRO_RS04690	1.668239378	1.949750867	2.085354641	0.413568607	0.766806354	1.266260896
SMSRO_SF012800	1.358330124	1.908299833	0.843606856	-1.064692976	-2.484536842	0.032121757	0.071696915	-2.091724687		protein_coding	hypothetical protein	SMSROv2_1	985945	986106	+	MSRO_01280		1.668239378	1.949750867	2.085354641	0.413568607	0.766806354	1.266260896
SMSRO_SF014680	1.358330124	1.908299833	0.843606856	-1.064692976	-2.484536842	0.032121757	0.071696915	-2.091724687		protein_coding	hypothetical protein	SMSROv2_1	1121090	1121332	-	MSRO_01468	Align with RefSeq:NZ_JTLV01000005.1:SMSRO_RS06005	1.668239378	1.949750867	2.085354641	0.413568607	0.766806354	1.266260896
SMSRO_SF016580	1.358330124	1.908299833	0.843606856	-1.064692976	-2.484536842	0.032121757	0.071696915	-2.091724687		protein_coding	hypothetical protein	SMSROv2_1	1258206	1258877	+	MSRO_01658	Align with RefSeq:NZ_JTLV01000005.1:SMSRO_RS06820	1.668239378	1.949750867	2.085354641	0.413568607	0.766806354	1.266260896
SMSRO_SF021330	1.358330124	1.908299833	0.843606856	-1.064692976	-2.484536842	0.032121757	0.071696915	-2.091724687		protein_coding	hypothetical protein	SMSROv2_1	1627650	1628102	+	MSRO_02133	Align with RefSeq:NZ_JTLV01000008.1:SMSRO_RS08410	1.668239378	1.949750867	2.085354641	0.413568607	0.766806354	1.266260896
SMSRO_SFP00070	1.358330124	1.908299833	0.843606856	-1.064692976	-2.484536842	0.032121757	0.071696915	-2.091724687		protein_coding	hypothetical protein	pSMSRO_7	3882	4034	-	MSRO_P00070		1.668239378	1.949750867	2.085354641	0.413568607	0.766806354	1.266260896
SMSRO_SF002880	4.057421714	4.63313863	3.446913761	-1.186224869	-2.477464259	0.0325144	0.072464828	-2.275565115	cobO	protein_coding	"Cob(I)yrinic acid a,c-diamide adenosyltransferase"	SMSROv2_1	234928	235491	-	MSRO_00288	Align with RefSeq:NZ_JTLV01000002.1:SMSRO_RS01205	3.990167473	5.222769362	4.748319653	3.220923529	3.574161276	3.588188991
SMSRO_SF001020	8.694571559	9.007971308	8.3709129	-0.637058408	-2.464496584	0.033246637	0.073986172	-1.555155032		protein_coding	hypothetical protein	SMSROv2_1	83011	83700	+	MSRO_00102	Align with RefSeq:NZ_JTLV01000001.1:SMSRO_RS00415	8.821369137	8.953503002	9.265263731	8.547994928	7.946715444	8.63258311
SMSRO_SF014150	4.491903453	5.056821938	3.978332817	-1.078489121	-2.453700179	0.033868635	0.075137991	-2.111823292		protein_coding	hypothetical protein	SMSROv2_1	1083136	1084362	-	MSRO_01415	Align with RefSeq:NZ_JTLV01000005.1:SMSRO_RS05805	5.509541632	5.008644556	4.587854981	4.320459203	3.936731355	3.588188991
SMSRO_SF005560	8.827107521	8.522865021	9.127360972	0.60449595	2.453498643	0.033880354	0.075137991	1.520447446		protein_coding	RDD family	SMSROv2_1	438536	439297	+	MSRO_00556	Align with RefSeq:NZ_JTLV01000003.1:SMSRO_RS02340	8.25820256	8.691217854	8.63481846	8.941045614	9.477612787	8.959747854
SMSRO_SF005760	10.31156919	10.033423	10.59338297	0.559959967	2.452896279	0.033915405	0.075137991	1.474228309	trmD	protein_coding	tRNA (guanine-N(1)-)-methyltransferase	SMSROv2_1	453539	454264	+	MSRO_00576	Align with RefSeq:NZ_JTLV01000003.1:SMSRO_RS02430	10.44850573	9.866625552	9.769518819	10.58974176	10.53001872	10.66500459
SMSRO_SF008370	8.721702619	8.455300262	8.991604195	0.536303933	2.451811081	0.03397864	0.075166398	1.450252326		protein_coding	hypothetical protein	SMSROv2_1	663777	665126	+	MSRO_00837	Align with RefSeq:NZ_JTLV01000003.1:SMSRO_RS03505	8.618552254	8.336331921	8.401258948	8.893348871	9.163411135	8.917312587
SMSRO_SF005390	11.42141089	11.72661374	11.12464214	-0.601971597	-2.450258971	0.034069284	0.075255264	-1.517789372	rpsN1	protein_coding	30S ribosomal protein S14	SMSROv2_1	428551	428736	+	MSRO_00539	Align with RefSeq:NZ_JTLV01000003.1:SMSRO_RS02250	11.73028552	11.57971455	11.87162427	11.63817329	10.76821455	10.94045316
SMSRO_SF014870	2.354543444	3.342636313	1.417704369	-1.924931945	-2.444386101	0.034414421	0.075905181	-3.797189357		protein_coding	hypothetical protein	SMSROv2_1	1130879	1131106	-	MSRO_01487	Align with RefSeq:NZ_JTLV01000005.1:SMSRO_RS06080	4.4755943	3.534713368	2.085354641	0.413568607	0.766806354	2.851223397
SMSRO_SF001390	10.84420546	11.10339536	10.59440936	-0.508985996	-2.441866326	0.034563555	0.076121508	-1.423049648	npr	protein_coding	NADH peroxidase	SMSROv2_1	118172	119515	+	MSRO_00139	Align with RefSeq:NZ_JTLV01000001.1:SMSRO_RS00575	11.33889563	10.98775531	10.97511209	10.80266213	10.60443429	10.35637332
SMSRO_SF000960	4.750392976	5.384551793	4.036361505	-1.348190288	-2.440961971	0.034617234	0.076127281	-2.54592565	gatA_1	protein_coding	Glutamyl-tRNA(Gln) amidotransferase subunit A	SMSROv2_1	75837	77312	+	MSRO_00096	Align with RefSeq:NZ_JTLV01000001.1:SMSRO_RS00385	5.037473187	5.791053121	5.358373135	3.873000226	3.088734449	5.353723737
SMSRO_SF018010	8.819333507	9.137176568	8.491928439	-0.645248129	-2.439356287	0.034712744	0.076191594	-1.564008257		protein_coding	hypothetical protein	SMSROv2_1	1371864	1372577	+	MSRO_01801	Align with RefSeq:NZ_JTLV01000006.1:SMSRO_RS07050	8.848148468	9.321890408	9.258615355	8.694339378	8.042930759	8.750076673
SMSRO_SF009840	3.919810381	3.166277768	4.753297437	1.587019669	2.438753241	0.034748681	0.076191594	3.004280813		protein_coding	Transposase	SMSROv2_1	767195	767470	-	MSRO_00984	Align with RefSeq:NZ_JTLV01000003.1:SMSRO_RS04105	3.783716595	3.534713368	2.085354641	4.80588603	5.721002664	3.588188991
SMSRO_SF008380	8.025509936	8.295551955	7.744767512	-0.550784443	-2.425895624	0.035523661	0.077763099	-1.464881986		protein_coding	hypothetical protein	SMSROv2_1	665402	665785	+	MSRO_00838	Align with RefSeq:NZ_JTLV01000003.1:SMSRO_RS03510	8.297595998	8.313155598	8.275179199	7.593477697	7.778033609	7.895617516
SMSRO_SF013380	10.21889619	9.981091211	10.46206123	0.480970023	2.425140364	0.035569707	0.077763099	1.395681764		protein_coding	hypothetical protein	SMSROv2_1	1027018	1029159	-	MSRO_01338	Align with RefSeq:NZ_JTLV01000005.1:SMSRO_RS05485	10.19049395	9.850617675	9.894854834	10.49171942	10.53994556	10.34574568
SMSRO_SF019240	9.756815675	10.02949018	9.483160657	-0.546329521	-2.42386323	0.035647704	0.077772439	-1.460365529	rpe_2	protein_coding	Ribulose-phosphate 3-epimerase	SMSROv2_1	1461635	1462315	-	MSRO_01924	Align with RefSeq:NZ_JTLV01000006.1:SMSRO_RS07610	10.23682891	9.902006767	9.941261307	9.600920681	9.154823639	9.705052749
SMSRO_SF005310	11.25683741	11.51138073	11.00719823	-0.504182505	-2.423362969	0.035678302	0.077772439	-1.418319446	rplV	protein_coding	50S ribosomal protein L22	SMSROv2_1	424594	424932	+	MSRO_00531	Align with RefSeq:NZ_JTLV01000003.1:SMSRO_RS02210	11.69199373	11.35276289	11.48409833	11.26921577	10.73691224	11.00604151
SMSRO_SF008090	3.927108711	3.347206964	4.564656819	1.217449855	2.421874786	0.035769477	0.077773243	2.325353184		protein_coding	hypothetical protein	SMSROv2_1	638206	638646	+	MSRO_00809	Align with RefSeq:NZ_JTLV01000003.1:SMSRO_RS03395	3.542708496	3.172143289	3.307747062	4.937130563	5.014733867	3.588188991
SMSRO_SF001690	3.670682933	3.070940201	4.242730783	1.171790583	2.421654468	0.035782994	0.077773243	2.252911407		protein_coding	hypothetical protein	SMSROv2_1	145212	146603	+	MSRO_00169	Align with RefSeq:NZ_JTLV01000001.1:SMSRO_RS00720	2.890631799	2.686716462	3.670317141	3.873000226	4.467246072	4.436185897
SMSRO_SF023010	12.90017468	13.11265308	12.68767122	-0.424981858	-2.412217449	0.036366722	0.078844068	-1.34255562	fusA	protein_coding	Elongation factor G	SMSROv2_1	1753010	1755088	-	MSRO_02301	Align with RefSeq:NZ_JTLV01000009.1:SMSRO_RS09110	13.27634016	12.91288778	13.145375	12.61109249	12.73942722	12.71592543
SMSRO_SF005680	3.537938499	4.254243704	2.785595382	-1.468648322	-2.411981525	0.036381435	0.078844068	-2.767624701		protein_coding	hypothetical protein	SMSROv2_1	448691	449365	+	MSRO_00568	Align with RefSeq:NZ_JTLV01000003.1:SMSRO_RS02395	3.783716595	4.61271588	4.407282735	1.998531108	2.351768854	4.073615818
SMSRO_SF009410	2.637808665	3.677190079	1.672423893	-2.004766186	-2.400262683	0.037119605	0.080327041	-4.013236527		protein_coding	hypothetical protein	SMSROv2_1	739155	739772	+	MSRO_00941	Align with RefSeq:NZ_JTLV01000003.1:SMSRO_RS03945	4.170739718	4.065228085	2.822320235	0.413568607	0.766806354	3.588188991
SMSRO_SF001550	4.713755461	4.080674215	5.406214698	1.325540483	2.397613066	0.037288528	0.08041979	2.506267636		protein_coding	hypothetical protein	SMSROv2_1	131396	131746	+	MSRO_00155	Align with RefSeq:NZ_JTLV01000001.1:SMSRO_RS00650	3.990167473	4.065228085	4.200831858	5.457962727	6.494726808	4.073615818
SMSRO_SF006330	3.453445167	4.382731185	2.473770235	-1.90896095	-2.397457725	0.037298455	0.08041979	-3.755385339		protein_coding	hypothetical protein	SMSROv2_1	504999	505883	+	MSRO_00633	Align with RefSeq:NZ_JTLV01000003.1:SMSRO_RS09905	4.33120439	4.61271588	4.200831858	0.413568607	3.574161276	3.588188991
SMSRO_SF004500	10.29505903	10.05486827	10.54072514	0.485856876	2.397053862	0.037324275	0.08041979	1.400417384	purA	protein_coding	Adenylosuccinate synthetase	SMSROv2_1	369015	370316	+	MSRO_00450	Align with RefSeq:NZ_JTLV01000003.1:SMSRO_RS01865	10.3036552	9.862640204	9.9902401	10.58974176	10.58538853	10.4386884
SMSRO_SF019430	9.057386123	9.346700343	8.773993782	-0.572706561	-2.378139418	0.038553347	0.082948111	-1.487311218		protein_coding	hypothetical protein	SMSROv2_1	1477838	1478113	-	MSRO_01943	Align with RefSeq:NZ_JTLV01000006.1:SMSRO_RS07685	9.183939216	9.168919388	9.702515964	8.893348871	8.890927665	8.504665635
SMSRO_SF009510	3.0195345	3.754861833	2.257401307	-1.497460526	-2.370360438	0.039070241	0.083870915	-2.823452824		protein_coding	hypothetical protein	SMSROv2_1	744148	744723	-	MSRO_00951	Align with RefSeq:NZ_JTLV01000003.1:SMSRO_RS03980	3.542708496	4.065228085	3.670317141	1.998531108	3.574161276	1.266260896
SMSRO_SF024450	5.514499597	5.968705254	5.03516419	-0.933541065	-2.36999396	0.039094759	0.083870915	-1.9099582		protein_coding	putative Adhesion Related Protein 4	SMSROv2_1	1870455	1871513	+	MSRO_02445	Align with RefSeq:NZ_JTLV01000010.1:SMSRO_RS09675	5.965919926	6.295525704	5.629675157	4.501031449	5.521693856	5.173151492
SMSRO_SF020230	9.802641556	9.548301202	10.06131061	0.51300941	2.365376123	0.03940499	0.084415001	1.427023813	pyrH	protein_coding	Uridylate kinase	SMSROv2_1	1543048	1543773	+	MSRO_02023	Align with RefSeq:NZ_JTLV01000007.1:SMSRO_RS07945	9.846489244	9.454900786	9.330114875	9.973901442	10.19934825	10.01109473
SMSRO_SF006450	3.884034253	4.510539564	3.269280021	-1.241259543	-2.362718545	0.039584618	0.084678143	-2.364048351		protein_coding	hypothetical protein	SMSROv2_1	511550	511975	+	MSRO_00645	Align with RefSeq:NZ_JTLV01000003.1:SMSRO_RS02710	4.838164379	4.452251208	4.200831858	2.735496702	4.226237972	2.851223397
SMSRO_SF015660	7.496674237	7.180295984	7.797230658	0.616934674	2.361499854	0.039667258	0.084733354	1.533613215	tsaB	protein_coding	tRNA threonylcarbamoyladenosine biosynthesis protein TsaB	SMSROv2_1	1186955	1187527	-	MSRO_01566	Align with RefSeq:NZ_JTLV01000005.1:SMSRO_RS06445	7.18130896	7.376015622	6.976125571	7.55311996	7.885747426	8.007727882
SMSRO_SF001480	9.389738575	9.158762927	9.622391846	0.463628919	2.358207283	0.039891371	0.084995009	1.379006177	nrnA	protein_coding	Bifunctional oligoribonuclease and PAP phosphatase NrnA	SMSROv2_1	125435	126400	+	MSRO_00148	Align with RefSeq:NZ_JTLV01000001.1:SMSRO_RS00615	9.183939216	9.200838722	9.089106775	9.580986753	9.718091069	9.565468914
SMSRO_SF003690	3.48861366	4.408042428	2.631309171	-1.776733257	-2.357593094	0.039933313	0.084995009	-3.426494228		protein_coding	hypothetical protein	SMSROv2_1	297470	297697	-	MSRO_00369	Align with RefSeq:NZ_JTLV01000002.1:SMSRO_RS01540	4.727133067	4.065228085	4.407282735	4.114008326	0.766806354	2.851223397
SMSRO_SF003200	8.511405446	8.254028653	8.764687884	0.51065923	2.357191426	0.039960765	0.084995009	1.424701055	patB	protein_coding	Cystathionine beta-lyase PatB	SMSROv2_1	262591	263613	+	MSRO_00320	Align with RefSeq:NZ_JTLV01000002.1:SMSRO_RS01325	8.32645086	8.277677703	8.151443831	8.739998095	8.655549603	8.917312587
SMSRO_SF005360	12.56711113	12.8345932	12.30825193	-0.526341264	-2.34831439	0.040572204	0.086147701	-1.440271969	rplN	protein_coding	50S ribosomal protein L14	SMSROv2_1	427274	427642	+	MSRO_00536	Align with RefSeq:NZ_JTLV01000003.1:SMSRO_RS02235	12.92385813	12.60706932	12.97232133	12.72446536	12.15966039	12.01529228
SMSRO_SFP00370	2.090383028	2.843133342	1.361200731	-1.48193261	-2.346993511	0.040663961	0.086147701	-2.793226588		protein_coding	hypothetical protein	pSMSRO_7	26507	26716	-	MSRO_P00370		2.890631799	1.949750867	3.670317141	0.413568607	2.351768854	1.266260896
SMSRO_SF007800	2.539770296	1.77109241	3.318703695	1.547611285	2.346819791	0.040676044	0.086147701	2.923327138		protein_coding	AlwI restriction endonuclease	SMSROv2_1	615391	615789	+	MSRO_00780	Align with RefSeq:NZ_JTLV01000003.1:SMSRO_RS03275	2.890631799	0.364788367	2.085354641	2.735496702	3.574161276	3.588188991
SMSRO_SF004510	10.27439237	10.05240317	10.49938495	0.446981772	2.345343734	0.04077885	0.08624293	1.363185383	purB	protein_coding	Adenylosuccinate lyase	SMSROv2_1	370316	371605	+	MSRO_00451	Align with RefSeq:NZ_JTLV01000003.1:SMSRO_RS01870	10.21898616	9.970267885	9.961871587	10.54671082	10.46551102	10.48300675
SMSRO_SF000250	3.931254489	4.884865778	2.910582302	-1.974283476	-2.344428715	0.040842708	0.086255633	-3.929330381		protein_coding	FtsX-like permease family	SMSROv2_1	24390	26012	+	MSRO_00025	Align with RefSeq:NZ_JTLV01000001.1:SMSRO_RS00110	5.127670996	4.61271588	4.892709563	3.220923529	0.766806354	4.966700614
SMSRO_SF003850	10.40324588	10.1304633	10.69021959	0.559756293	2.335844966	0.041446519	0.087407014	1.474020197	tpiA	protein_coding	Triosephosphate isomerase	SMSROv2_1	311518	312255	+	MSRO_00385	Align with RefSeq:NZ_JTLV01000002.1:SMSRO_RS01610	10.40633164	9.985008192	9.9902401	10.86992302	10.91018957	10.25778274
SMSRO_SF004520	7.221464193	6.87244059	7.607503516	0.735062926	2.332649297	0.041673528	0.087761625	1.664470067	pth	protein_coding	Peptidyl-tRNA hydrolase	SMSROv2_1	371620	372189	+	MSRO_00452	Align with RefSeq:NZ_JTLV01000003.1:SMSRO_RS01875	6.851461202	6.70463837	7.070247748	7.7972729	7.966478698	6.938686238
SMSRO_SF003280	6.063114332	5.71061714	6.409438418	0.698821278	2.330066045	0.041857919	0.088025609	1.623178069		protein_coding	purine nucleoside phosphorylase	SMSROv2_1	268708	268926	+	MSRO_00328	Align with RefSeq:NZ_JTLV01000002.1:SMSRO_RS09880	5.637865729	5.791053121	5.709845505	6.296211657	6.548166067	6.395543913
SMSRO_SF000300	7.721270199	7.447685779	7.99621619	0.54853041	2.323194328	0.042352294	0.088939817	1.462595076	dusC	protein_coding	tRNA-dihydrouridine synthase C	SMSROv2_1	28983	29978	+	MSRO_00030	Align with RefSeq:NZ_JTLV01000001.1:SMSRO_RS00130	7.484156313	7.283651604	7.577207737	8.035620427	7.966478698	7.980506414
SMSRO_SF006740	8.118761855	8.398608331	7.828782749	-0.569825581	-2.317118647	0.04279413	0.089741277	-1.484344106		protein_coding	Dipeptidase PepV	SMSROv2_1	542335	543045	+	MSRO_00674	Align with RefSeq:NZ_JTLV01000003.1:SMSRO_RS02850	8.165425918	8.436250729	8.614134306	7.929268446	7.586985316	7.980506414
SMSRO_SF009340	8.012177996	7.696002545	8.341600575	0.64559803	2.314377154	0.042994962	0.090035799	1.564387626		protein_coding	hypothetical protein	SMSROv2_1	734790	735086	+	MSRO_00934	Align with RefSeq:NZ_JTLV01000003.1:SMSRO_RS03915	7.947463022	7.483729439	7.639943492	8.161761457	8.805725343	8.034445221
SMSRO_SF024080	5.068032419	4.346562397	5.71698013	1.370417733	2.313149759	0.043085174	0.090098169	2.585454173		protein_coding	hypothetical protein	SMSROv2_1	1843667	1844272	+	MSRO_02408		3.253201878	5.494071384	4.407282735	5.698970826	5.159123776	6.395543913
SMSRO_SF013350	8.542563694	8.84152415	8.248675969	-0.592848181	-2.312079958	0.043163953	0.09013649	-1.508221354		protein_coding	hypothetical protein	SMSROv2_1	1020771	1021991	-	MSRO_01335	Align with RefSeq:NZ_JTLV01000005.1:SMSRO_RS05470	8.530360103	9.026566464	8.988232174	8.568386716	8.005211093	8.136625616
SMSRO_SF009730	10.77878335	11.00073748	10.55526919	-0.445468294	-2.304141658	0.043752912	0.09123859	-1.361756066	thrS	protein_coding	Threonine--tRNA ligase	SMSROv2_1	759813	761732	+	MSRO_00973	Align with RefSeq:NZ_JTLV01000003.1:SMSRO_RS04070	10.94668884	11.08160783	10.97511209	10.65555176	10.32331241	10.69042718
SMSRO_SF017510	0.83000929	0.324970126	1.333399121	1.008428996	2.294309403	0.044493221	0.092138045	2.011719271		protein_coding	transposase	SMSROv2_1	1327211	1327804	+	MSRO_01751	PSI-blast product annotation refinement	0.083276877	0.364788367	0.50039214	1.998531108	0.766806354	1.266260896
SMSRO_SF021360	0.83000929	0.324970126	1.333399121	1.008428996	2.294309403	0.044493221	0.092138045	2.011719271		protein_coding	hypothetical protein	SMSROv2_1	1629065	1629517	-	MSRO_02136	Align with RefSeq:NZ_JTLV01000008.1:SMSRO_RS08415	0.083276877	0.364788367	0.50039214	1.998531108	0.766806354	1.266260896
SMSRO_SF022290	0.83000929	0.324970126	1.333399121	1.008428996	2.294309403	0.044493221	0.092138045	2.011719271		protein_coding	hypothetical protein	SMSROv2_1	1703375	1704007	+	MSRO_02229	Align with RefSeq:NZ_JTLV01000008.1:SMSRO_RS08825	0.083276877	0.364788367	0.50039214	1.998531108	0.766806354	1.266260896
SMSRO_SF027090	0.83000929	0.324970126	1.333399121	1.008428996	2.294309403	0.044493221	0.092138045	2.011719271		protein_coding	hypothetical protein	SMSROv2_4	28674	28826	+	MSRO_02709		0.083276877	0.364788367	0.50039214	1.998531108	0.766806354	1.266260896
SMSRO_SF029710	0.83000929	0.324970126	1.333399121	1.008428996	2.294309403	0.044493221	0.092138045	2.011719271		protein_coding	hypothetical protein	SMSROv2_6	46719	46916	+	MSRO_02971		0.083276877	0.364788367	0.50039214	1.998531108	0.766806354	1.266260896
SMSRO_SF005510	10.35207752	10.59389823	10.11639452	-0.477503708	-2.286522608	0.045088137	0.093240516	-1.392332431	rplQ	protein_coding	50S ribosomal protein L17	SMSROv2_1	435451	435810	+	MSRO_00551	Align with RefSeq:NZ_JTLV01000003.1:SMSRO_RS02315	10.49584672	10.51580491	10.77535261	10.36339532	10.07741914	9.884646398
SMSRO_SF013310	6.8945815	7.267671081	6.546959224	-0.720711857	-2.282183631	0.045422979	0.093802856	-1.64799499	dxs	protein_coding	1-deoxy-D-xylulose-5-phosphate synthase	SMSROv2_1	1016714	1018492	-	MSRO_01331	Align with RefSeq:NZ_JTLV01000005.1:SMSRO_RS05450	7.302445397	7.307302872	7.186892667	7.042925228	6.052208572	6.475714262
SMSRO_SF018260	8.693539167	8.415802533	8.97876606	0.562963527	2.278511092	0.045708276	0.094247112	1.477300715		protein_coding	GDSL-like Lipase/Acylhydrolase	SMSROv2_1	1388148	1388834	-	MSRO_01826	Align with RefSeq:NZ_JTLV01000006.1:SMSRO_RS07165	8.730735303	8.370412916	8.122443959	8.827196536	9.222133574	8.888312715
SMSRO_SF007840	8.973311536	9.219152955	8.72859245	-0.490560505	-2.277789622	0.045764527	0.094247112	-1.404990626	rarA	protein_coding	Replication-associated recombination protein A	SMSROv2_1	617974	619209	+	MSRO_00784	Align with RefSeq:NZ_JTLV01000003.1:SMSRO_RS03290	9.011054839	9.316073082	9.342742483	8.85236046	8.667673162	8.649965188
SMSRO_SF009350	5.469870337	5.017704243	5.959188756	0.941484512	2.266186291	0.046678467	0.095996681	1.920503392		protein_coding	hypothetical protein	SMSROv2_1	735174	736439	+	MSRO_00935	Align with RefSeq:NZ_JTLV01000003.1:SMSRO_RS03920	5.509541632	4.888350323	4.587854981	5.771120612	6.548166067	5.514188409
SMSRO_SF012450	13.70449958	13.47002952	13.94568066	0.475651143	2.263232335	0.046913945	0.096348061	1.390545684	oppF	protein_coding	Oligopeptide transport ATP-binding protein OppF	SMSROv2_1	955353	957575	-	MSRO_01245	Align with RefSeq:NZ_JTLV01000004.1:SMSRO_RS05110	13.56570672	13.31479741	13.52812539	14.35818917	13.7003126	13.7598662
SMSRO_SF009040	2.330478459	3.347935222	1.418571448	-1.929363775	-2.245561974	0.048346759	0.099123758	-3.808871917	murR_2	protein_coding	HTH-type transcriptional regulator MurR	SMSROv2_1	711210	712052	-	MSRO_00904	Align with RefSeq:NZ_JTLV01000003.1:SMSRO_RS03780	1.668239378	3.534713368	4.748319653	0.413568607	0.766806354	2.851223397
SMSRO_SF018320	8.562620214	8.25563144	8.881062394	0.625430954	2.244933937	0.048398455	0.099123758	1.542671575	hpt_2	protein_coding	Hypoxanthine-guanine phosphoribosyltransferase	SMSROv2_1	1392248	1392835	-	MSRO_01832	Align with RefSeq:NZ_JTLV01000006.1:SMSRO_RS07185	8.634023662	8.030124284	8.077820968	8.66623404	9.317553139	8.649965188
SMSRO_SF014060	3.009617665	3.883401496	2.155823887	-1.727577609	-2.243803977	0.0484916	0.099178293	-3.311712904		protein_coding	hypothetical protein	SMSROv2_1	1077325	1077684	-	MSRO_01406	Align with RefSeq:NZ_JTLV01000005.1:SMSRO_RS05770	2.890631799	4.065228085	4.748319653	1.998531108	0.766806354	3.588188991
SMSRO_SF021300	2.799617607	3.844596569	1.837375945	-2.007220624	-2.242775677	0.048576516	0.099215871	-4.020070004	soj_3	protein_coding	Sporulation initiation inhibitor protein Soj	SMSROv2_1	1626023	1626796	+	MSRO_02130	Align with RefSeq:NZ_JTLV01000008.1:SMSRO_RS08400	4.170739718	4.065228085	3.307747062	0.413568607	0.766806354	4.073615818
SMSRO_SF005250	10.81526024	11.11913566	10.5243602	-0.59477546	-2.237417861	0.04902129	0.099987338	-1.510237515	rpsJ	protein_coding	30S ribosomal protein S10	SMSROv2_1	421231	421539	+	MSRO_00525	Align with RefSeq:NZ_JTLV01000003.1:SMSRO_RS02180	11.33771503	11.01852915	10.99324676	10.57721828	11.00162378	9.963228422
SMSRO_SF006670	7.453765117	7.103770586	7.822266844	0.718496258	2.234020178	0.049305382	0.100429405	1.645466047		protein_coding	hypothetical protein	SMSROv2_1	534370	535887	+	MSRO_00667	Align with RefSeq:NZ_JTLV01000003.1:SMSRO_RS02820	7.160092474	7.603193106	6.522759953	8.050193228	7.612296405	7.774055536
SMSRO_SF015170	3.212792817	2.56876236	3.868606868	1.299844508	2.228650754	0.049757582	0.101212216	2.462023459		protein_coding	hypothetical protein	SMSROv2_1	1156317	1156415	+	MSRO_01517	Align with RefSeq:NZ_JTLV01000005.1:SMSRO_RS06215	2.890631799	2.686716462	2.085354641	4.937130563	3.088734449	3.588188991
SMSRO_SF001750	3.156510249	2.552486547	3.75693063	1.204444083	2.222660046	0.050266829	0.102108777	2.30448453		protein_coding	hypothetical protein	SMSROv2_1	152698	153522	+	MSRO_00175		2.405204972	3.172143289	2.085354641	3.220923529	4.467246072	3.588188991
SMSRO_SF013950	6.277237294	5.884629998	6.718682329	0.834052331	2.212861775	0.051110598	0.103681499	1.782685654	ribF	protein_coding	Riboflavin biosynthesis protein RibF	SMSROv2_1	1068146	1069033	-	MSRO_01395	Align with RefSeq:NZ_JTLV01000005.1:SMSRO_RS05725	5.916166891	5.574241732	6.172817482	6.983424216	7.106656356	5.910117086
SMSRO_SF024360	3.313746327	4.129966759	2.506160592	-1.623806167	-2.206046508	0.051705521	0.104745832	-3.081870342		pseudogene	hypothetical protein	SMSROv2_1	1862601	1863504	-	MSRO_02436_MSRO_02437	Align with RefSeq:NZ_JTLV01000010.1:SMSRO_RS09640	4.4755943	5.008644556	2.822320235	2.735496702	3.574161276	1.266260896
SMSRO_SF008020	11.31364526	11.10139278	11.53120234	0.429809561	2.205019457	0.051795752	0.10478625	1.347055751	yajL	protein_coding	Chaperone protein YajL	SMSROv2_1	630789	631340	+	MSRO_00802	Align with RefSeq:NZ_JTLV01000003.1:SMSRO_RS03365	11.1021725	11.0952585	11.10679735	11.58787015	11.74480172	11.24497136
SMSRO_SF021460	2.416942697	2.970397688	1.848046764	-1.122350924	-2.187860842	0.053325814	0.107735487	-2.177014361	ptcA_2	protein_coding	Putrescine carbamoyltransferase	SMSROv2_1	1639636	1639917	-	MSRO_02146	Align with RefSeq:NZ_JTLV01000008.1:SMSRO_RS10080	2.405204972	3.172143289	3.307747062	1.998531108	2.351768854	1.266260896
SMSRO_SF011660	8.102486537	7.824528917	8.398127218	0.573598301	2.184654829	0.05361648	0.108176147	1.48823082		pseudogene	recombinase A	SMSROv2_1	895753	896789	+	MSRO_01166_MSRO_01167	Align with RefSeq:NZ_JTLV01000004.1:SMSRO_RS04770	8.111182874	7.46282045	7.884096432	8.452487597	8.567706254	8.136625616
SMSRO_SF000160	10.65094065	10.44705989	10.85435936	0.40729947	2.17359608	0.054630827	0.110073733	1.32620102		protein_coding	ABC transporter ATP-binding protein	SMSROv2_1	18658	19593	+	MSRO_00016	Align with RefSeq:NZ_JTLV01000001.1:SMSRO_RS00075	10.48948188	10.3633788	10.48765615	10.73887406	11.01117019	10.8150828
SMSRO_SF008340	11.15482542	11.39614707	10.90705923	-0.489087836	-2.170879503	0.054882806	0.110383546	-1.403557176		protein_coding	hypothetical protein	SMSROv2_1	659161	660387	+	MSRO_00834	Align with RefSeq:NZ_JTLV01000003.1:SMSRO_RS03490	11.03237403	11.43959883	11.73101307	10.96335328	10.71663306	11.04598025
SMSRO_SF021950	7.951028192	7.678207274	8.239839237	0.561631963	2.170343484	0.054932657	0.110383546	1.47593784	adhA	protein_coding	Probable formaldehyde dehydrogenase AdhA	SMSROv2_1	1678397	1679398	-	MSRO_02195	Align with RefSeq:NZ_JTLV01000008.1:SMSRO_RS08675	7.690607191	7.986840186	7.345882191	8.350206546	8.298187814	8.034445221
SMSRO_SF007470	4.797862447	5.238805125	4.327505885	-0.91129924	-2.162469811	0.055669948	0.111714526	-1.880738462	smc_2	protein_coding	Chromosome partition protein Smc	SMSROv2_1	594252	595637	+	MSRO_00747	Align with RefSeq:NZ_JTLV01000003.1:SMSRO_RS03145	5.037473187	5.791053121	4.892709563	4.114008326	4.226237972	4.725692515
SMSRO_SF011390	6.165018909	5.807389185	6.576422618	0.769033432	2.160391328	0.055866156	0.111957578	1.70412768		protein_coding	UMP phosphatase	SMSROv2_1	878048	878644	+	MSRO_01139	Align with RefSeq:NZ_JTLV01000004.1:SMSRO_RS04660	5.916166891	5.574241732	5.926656895	7.01348145	6.649449403	5.910117086
SMSRO_SF007500	4.55077715	4.989219506	4.104238893	-0.884980613	-2.144612078	0.057377474	0.114831966	-1.846739805	ribU	protein_coding	Riboflavin transporter RibU	SMSROv2_1	596484	597140	+	MSRO_00750	Align with RefSeq:NZ_JTLV01000003.1:SMSRO_RS03155	4.941257872	5.008644556	5.023954096	4.320459203	3.574161276	4.436185897
SMSRO_SF019600	7.274665974	6.926333193	7.617281082	0.690947889	2.140501247	0.057777589	0.115477728	1.614343837	ispH	protein_coding	4-hydroxy-3-methylbut-2-enyl diphosphate reductase	SMSROv2_1	1493485	1494366	+	MSRO_01960	Align with RefSeq:NZ_JTLV01000006.1:SMSRO_RS07760	7.321681616	7.022999849	6.383035189	7.283933327	7.800229355	7.836116504
SMSRO_SF009880	3.735186787	4.286227687	3.165469425	-1.120758261	-2.134253224	0.058390837	0.116547173	-2.174612372	licB	protein_coding	Lichenan-specific phosphotransferase enzyme IIB component	SMSROv2_1	769437	769616	+	MSRO_00988	Align with RefSeq:NZ_JTLV01000003.1:SMSRO_RS04120	4.170739718	3.824219985	4.892709563	2.735496702	3.936731355	2.851223397
SMSRO_SF009180	8.72387599	8.492512374	8.949284204	0.45677183	2.12455031	0.059355541	0.11831432	1.372467351	tadA_2	protein_coding	tRNA-specific adenosine deaminase	SMSROv2_1	724592	725089	+	MSRO_00918	Align with RefSeq:NZ_JTLV01000003.1:SMSRO_RS03850	8.32645086	8.488909679	8.675317822	8.917394345	8.961563208	8.973620028
SMSRO_SF005810	4.984602281	5.429181153	4.505776357	-0.923404796	-2.119107277	0.059903358	0.119246872	-1.896586006		protein_coding	hypothetical protein	SMSROv2_1	457196	457933	+	MSRO_00581	Align with RefSeq:NZ_JTLV01000003.1:SMSRO_RS02455	4.941257872	5.856641463	5.544786259	4.661496121	3.936731355	4.966700614
SMSRO_SF008000	8.394112105	8.054186034	8.731116075	0.676930041	2.117003722	0.060116363	0.119511329	1.598734133		protein_coding	hypothetical protein	SMSROv2_1	629771	630214	-	MSRO_00800	Align with RefSeq:NZ_JTLV01000003.1:SMSRO_RS03355	8.496904806	8.072147499	7.555674575	8.810173389	8.250622131	9.179150232
SMSRO_SF019000	7.017463742	7.327944108	6.699960286	-0.627983822	-2.106443188	0.061196684	0.121497013	-1.545403769	nagA_1	protein_coding	N-acetylglucosamine-6-phosphate deacetylase	SMSROv2_1	1451478	1451987	-	MSRO_01900	Align with RefSeq:NZ_JTLV01000006.1:SMSRO_RS07500	6.97809464	7.330572651	7.71956066	6.889302038	6.494726808	6.692525651
SMSRO_SF000570	2.606526617	3.348452132	1.927997595	-1.420454537	-2.101119562	0.061748276	0.122429096	-2.6766983		protein_coding	hypothetical protein	SMSROv2_1	46072	46707	+	MSRO_00057	Align with RefSeq:NZ_JTLV01000001.1:SMSRO_RS00240	2.890631799	3.172143289	3.959823758	0.413568607	2.351768854	2.851223397
SMSRO_SF004050	14.19848832	14.40112159	13.99776263	-0.403358963	-2.098493777	0.062022081	0.122654061	-1.322583642	gap	protein_coding	Glyceraldehyde-3-phosphate dehydrogenase	SMSROv2_1	328339	329337	+	MSRO_00405	Align with RefSeq:NZ_JTLV01000002.1:SMSRO_RS01705	14.74977829	14.19024409	14.25454893	13.91029758	14.06930249	14.01675854
SMSRO_SF022890	2.150811374	2.959357309	1.425150345	-1.534206964	-2.098453736	0.062026265	0.122654061	-2.896291807	fruA_2	pseudogene	PTS system fructose-specific EIIABC component	SMSROv2_1	1741718	1743909	-	MSRO_02288_MSRO_02289	Align with RefSeq:NZ_JTLV01000009.1:SMSRO_RS09065	3.253201878	1.949750867	3.670317141	0.413568607	0.766806354	2.851223397
SMSRO_SF006590	6.648628962	6.314425254	6.990094621	0.675669366	2.093249436	0.062572403	0.123570137	1.597337717	alaS_1	protein_coding	Alanine--tRNA ligase	SMSROv2_1	525039	526187	-	MSRO_00659	Align with RefSeq:NZ_JTLV01000003.1:SMSRO_RS02780	6.559010308	6.295525704	6.054980992	6.680355148	7.481051871	6.820849748
SMSRO_SF024090	7.911557269	7.480703731	8.320064533	0.839360802	2.091896651	0.062715112	0.123688138	1.789257221		protein_coding	hypothetical protein	SMSROv2_1	1844350	1844679	+	MSRO_02409		6.622435688	7.799416594	8.092849177	8.627887728	7.822088789	8.504665635
SMSRO_SF022680	5.489069575	5.151939778	5.85022576	0.698285982	2.084671751	0.063482548	0.125036301	1.622575918		protein_coding	putative adhesion Related Protein 3	SMSROv2_1	1730625	1731722	-	MSRO_02268	PSI-blast product annotation refinement	5.292730243	5.119675869	5.023954096	6.028278452	5.811200473	5.658578319
SMSRO_SF020920	4.757070484	4.191492868	5.286560544	1.095067676	2.076728864	0.064336557	0.126551197	2.136231023		protein_coding	hypothetical protein	SMSROv2_1	1599383	1600243	+	MSRO_02092	Align with RefSeq:NZ_JTLV01000008.1:SMSRO_RS08230	4.727133067	3.824219985	3.959823758	4.320459203	6.052208572	5.658578319
SMSRO_SF008540	3.710090936	4.213706342	3.221646429	-0.992059912	-2.073886454	0.064644815	0.126990012	-1.989022936		protein_coding	hypothetical protein	SMSROv2_1	678773	679204	+	MSRO_00854	Align with RefSeq:NZ_JTLV01000003.1:SMSRO_RS03585	4.33120439	4.61271588	3.670317141	3.220923529	3.574161276	2.851223397
SMSRO_SF019230	8.965057418	9.226446047	8.724651101	-0.501794946	-2.070718535	0.064990027	0.127500172	-1.415974167	thiN	protein_coding	Thiamine pyrophosphokinase	SMSROv2_1	1461040	1461648	-	MSRO_01923	Align with RefSeq:NZ_JTLV01000006.1:SMSRO_RS07605	9.380193084	9.0407454	9.251936199	9.024593405	8.749799928	8.343076493
SMSRO_SF015620	6.719408486	7.073205703	6.40282594	-0.670379763	-2.067287139	0.065365926	0.127935054	-1.591491843	yeeN	protein_coding	Probable transcriptional regulatory protein YeeN	SMSROv2_1	1184682	1185398	-	MSRO_01562	Align with RefSeq:NZ_JTLV01000005.1:SMSRO_RS06430	7.002140114	7.307302872	6.909783076	6.563315727	6.744086277	5.789822852
SMSRO_SF012190	4.778609802	4.347469602	5.268781814	0.921312212	2.067128929	0.065383307	0.127935054	1.893837062		protein_coding	hypothetical protein	SMSROv2_1	934128	934553	+	MSRO_01219	Align with RefSeq:NZ_JTLV01000004.1:SMSRO_RS04990	4.941257872	4.065228085	3.959823758	5.457962727	5.521693856	4.725692515
SMSRO_SF006850	8.673115679	8.934443488	8.413953749	-0.520489739	-2.065714187	0.065538928	0.128071483	-1.434442102	focA	protein_coding	Probable formate transporter 1	SMSROv2_1	549038	550168	+	MSRO_00685	Align with RefSeq:NZ_JTLV01000003.1:SMSRO_RS02895	8.571116911	9.033673351	9.224905993	8.506325748	8.541593413	8.161078659
SMSRO_SF015960	3.751289818	4.325009861	3.131855803	-1.193154058	-2.062406448	0.065904149	0.128616606	-2.286520824		protein_coding	hypothetical protein	SMSROv2_1	1208767	1209087	-	MSRO_01596	Align with RefSeq:NZ_JTLV01000005.1:SMSRO_RS06570	4.170739718	4.61271588	4.200831858	2.735496702	2.351768854	4.436185897
SMSRO_SF017940	12.89457112	13.06218738	12.72844101	-0.333746377	-2.037974584	0.068662174	0.1336937	-1.260281817		protein_coding	Multidrug export ATP-binding/permease protein	SMSROv2_1	1366376	1368283	-	MSRO_01794	Align with RefSeq:NZ_JTLV01000006.1:SMSRO_RS07020	13.12442264	13.0615386	12.99849338	12.72503312	12.78813339	12.66980557
SMSRO_SF024230	9.760568948	9.537703454	9.983842157	0.446138703	2.037776056	0.068685026	0.1336937	1.362389011	rplK	protein_coding	50S ribosomal protein L11	SMSROv2_1	1852755	1853189	-	MSRO_02423	Align with RefSeq:NZ_JTLV01000005.1:SMSRO_RS05790	9.859709909	9.384379095	9.355260523	9.935169047	9.914011279	10.11488384
SMSRO_SF021820	1.610313297	2.375458066	0.849294591	-1.526163475	-2.036970062	0.068777878	0.133699891	-2.880188979		protein_coding	ComEC family competence protein	SMSROv2_1	1665819	1666667	-	MSRO_02182	Align with RefSeq:NZ_JTLV01000008.1:SMSRO_RS08615	2.890631799	3.824219985	0.50039214	0.413568607	0.766806354	1.266260896
SMSRO_SF019210	9.132235819	8.725735969	9.567715723	0.841979754	2.016617519	0.07116225	0.138154837	1.792508244	rpmB	protein_coding	50S ribosomal protein L28	SMSROv2_1	1460608	1460805	+	MSRO_01921	Align with RefSeq:NZ_JTLV01000006.1:SMSRO_RS07595	9.069118814	8.626883212	8.460394072	9.323461691	10.62944371	8.684113411
SMSRO_SF023770	4.052860487	4.576941417	3.433723837	-1.143217581	-2.00863632	0.072118416	0.139829075	-2.20873078	rsmA	protein_coding	Ribosomal RNA small subunit methyltransferase A	SMSROv2_1	1809526	1810377	-	MSRO_02377	Align with RefSeq:NZ_JTLV01000009.1:SMSRO_RS09395	4.170739718	5.008644556	4.587854981	2.735496702	3.088734449	4.725692515
SMSRO_SF018770	5.711449924	6.160128	5.264511426	-0.895616573	-2.007320102	0.072277262	0.139955061	-1.860404808		protein_coding	hypothetical protein	SMSROv2_1	1434619	1435218	+	MSRO_01877	Align with RefSeq:NZ_JTLV01000006.1:SMSRO_RS07390	5.637865729	6.473312823	6.431129477	5.905421704	4.467246072	5.353723737
SMSRO_SF010860	3.491442507	4.32703439	2.588096312	-1.738938078	-2.006170452	0.072416275	0.140042368	-3.337893856		protein_coding	hypothetical protein	SMSROv2_1	840942	841250	+	MSRO_01086	Align with RefSeq:NZ_JTLV01000003.1:SMSRO_RS04520	3.990167473	4.61271588	4.407282735	0.413568607	3.088734449	4.436185897
SMSRO_SFP00350	9.710703713	10.01348754	9.394920635	-0.618566906	-1.999796587	0.073191574	0.141267241	-1.535349292		protein_coding	AAA-like domain	pSMSRO_7	24237	25652	-	MSRO_P00350		9.469139278	10.2791735	10.31577544	9.610785301	8.859563495	9.729785269
SMSRO_SF008900	2.525622146	3.187673012	1.903419869	-1.284253142	-1.999407512	0.073239153	0.141267241	-2.435559355		protein_coding	hypothetical protein	SMSROv2_1	701919	702077	+	MSRO_00890		2.405204972	3.824219985	3.307747062	1.998531108	0.766806354	2.851223397
SMSRO_SF009650	0.83000929	0.324970126	1.35874002	1.033769895	1.992133511	0.074134043	0.141347645	2.047367226		protein_coding	hypothetical protein	SMSROv2_1	753267	753467	-	MSRO_00965	Align with RefSeq:NZ_JTLV01000003.1:SMSRO_RS04035	0.083276877	0.364788367	0.50039214	0.413568607	2.351768854	1.266260896
SMSRO_SF010830	0.83000929	0.324970126	1.35874002	1.033769895	1.992133511	0.074134043	0.141347645	2.047367226		protein_coding	Integrase core domain	SMSROv2_1	839295	840041	-	MSRO_01083	Align with RefSeq:NZ_JTLV01000003.1:SMSRO_RS04505	0.083276877	0.364788367	0.50039214	0.413568607	2.351768854	1.266260896
SMSRO_SF013640	0.83000929	0.324970126	1.35874002	1.033769895	1.992133511	0.074134043	0.141347645	2.047367226		protein_coding	hypothetical protein	SMSROv2_1	1047256	1047420	-	MSRO_01364		0.083276877	0.364788367	0.50039214	0.413568607	2.351768854	1.266260896
SMSRO_SF015580	0.83000929	0.324970126	1.35874002	1.033769895	1.992133511	0.074134043	0.141347645	2.047367226		protein_coding	hypothetical protein	SMSROv2_1	1183095	1183280	-	MSRO_01558	Align with RefSeq:NZ_JTLV01000005.1:SMSRO_RS06410	0.083276877	0.364788367	0.50039214	0.413568607	2.351768854	1.266260896
SMSRO_SF016380	0.83000929	0.324970126	1.35874002	1.033769895	1.992133511	0.074134043	0.141347645	2.047367226		protein_coding	hypothetical protein	SMSROv2_1	1240786	1241091	+	MSRO_01638	Align with RefSeq:NZ_JTLV01000005.1:SMSRO_RS06730	0.083276877	0.364788367	0.50039214	0.413568607	2.351768854	1.266260896
SMSRO_SF020730	0.83000929	0.324970126	1.35874002	1.033769895	1.992133511	0.074134043	0.141347645	2.047367226	yugI_13	protein_coding	General stress protein 13	SMSROv2_1	1586235	1586561	+	MSRO_02073	Align with RefSeq:NZ_JTLV01000008.1:SMSRO_RS08160	0.083276877	0.364788367	0.50039214	0.413568607	2.351768854	1.266260896
SMSRO_SF021570	0.83000929	0.324970126	1.35874002	1.033769895	1.992133511	0.074134043	0.141347645	2.047367226		protein_coding	hypothetical protein	SMSROv2_1	1644957	1646279	-	MSRO_02157	Align with RefSeq:NZ_JTLV01000008.1:SMSRO_RS08505	0.083276877	0.364788367	0.50039214	0.413568607	2.351768854	1.266260896
SMSRO_SF026660	0.83000929	0.324970126	1.35874002	1.033769895	1.992133511	0.074134043	0.141347645	2.047367226		protein_coding	hypothetical protein	SMSROv2_4	6799	7047	-	MSRO_02666		0.083276877	0.364788367	0.50039214	0.413568607	2.351768854	1.266260896
SMSRO_SF029730	0.83000929	0.324970126	1.35874002	1.033769895	1.992133511	0.074134043	0.141347645	2.047367226		protein_coding	hypothetical protein	SMSROv2_6	47434	47589	+	MSRO_02973		0.083276877	0.364788367	0.50039214	0.413568607	2.351768854	1.266260896
SMSRO_SF014050	2.090383028	2.829755125	1.4273463	-1.402408825	-1.987161136	0.074751687	0.142214514	-2.643425789		protein_coding	Putative NAD(P)H nitroreductase	SMSROv2_1	1076540	1077103	+	MSRO_01405	Align with RefSeq:NZ_JTLV01000005.1:SMSRO_RS05765	2.890631799	3.534713368	2.085354641	0.413568607	0.766806354	2.851223397
SMSRO_SF021890	7.175731351	6.881190444	7.497439796	0.616249352	1.986938434	0.074779463	0.142214514	1.532884877	yidA_2	protein_coding	Sugar phosphatase YidA	SMSROv2_1	1673017	1673838	-	MSRO_02189	Align with RefSeq:NZ_JTLV01000008.1:SMSRO_RS08645	6.851461202	7.022999849	6.767178681	7.468851043	8.005211093	6.938686238
SMSRO_SF015500	10.22068347	10.01389592	10.42856028	0.414664359	1.983726416	0.075181154	0.142796306	1.332988523	lepA	protein_coding	Elongation factor 4	SMSROv2_1	1173283	1175085	-	MSRO_01550	Align with RefSeq:NZ_JTLV01000005.1:SMSRO_RS06370	10.23935995	9.797330267	9.998243977	10.28547385	10.6107274	10.39296537
SMSRO_SF013360	10.93501194	11.14331871	10.73150343	-0.411815282	-1.98021162	0.075623035	0.143452857	-1.330358695		protein_coding	FtsX-like permease family	SMSROv2_1	1022004	1026467	-	MSRO_01336	Align with RefSeq:NZ_JTLV01000005.1:SMSRO_RS05475	11.01770492	11.12384431	11.29399545	11.03836406	10.58218965	10.55397328
SMSRO_SF012380	8.896934424	8.667799135	9.125455171	0.457656036	1.978891562	0.075789623	0.143514015	1.373308774	udk	protein_coding	Uridine kinase	SMSROv2_1	948655	949305	-	MSRO_01238	Align with RefSeq:NZ_JTLV01000004.1:SMSRO_RS05075	8.981122333	8.519606476	8.483385715	9.039277451	9.075145384	9.283069184
SMSRO_SF016180	2.660626989	1.882547284	3.41275465	1.530207367	1.978431343	0.075847783	0.143514015	2.888273509		protein_coding	hypothetical protein	SMSROv2_1	1226693	1227106	+	MSRO_01618	Align with RefSeq:NZ_JTLV01000005.1:SMSRO_RS06650	3.253201878	1.949750867	0.50039214	2.735496702	4.673696949	2.851223397
SMSRO_SF009290	3.677316434	4.267155605	3.008774972	-1.258380633	-1.963691583	0.077732822	0.146763727	-2.392270674		protein_coding	hypothetical protein	SMSROv2_1	732037	732618	+	MSRO_00929	Align with RefSeq:NZ_JTLV01000003.1:SMSRO_RS09960	3.253201878	4.757105789	4.892709563	1.998531108	3.574161276	3.588188991
SMSRO_SF022980	7.480846644	7.170863498	7.794511308	0.62364781	1.96346503	0.077762136	0.146763727	1.54076604		protein_coding	hypothetical protein	SMSROv2_1	1749894	1750913	-	MSRO_02298	Align with RefSeq:NZ_JTLV01000009.1:SMSRO_RS09095	7.660705705	7.184967329	6.608916597	7.708189356	7.661624117	8.060676762
SMSRO_SF009070	12.15287171	12.37931302	11.91557595	-0.463737063	-1.961735168	0.077986304	0.147000733	-1.379109551		protein_coding	cell division protein MraZ	SMSROv2_1	713107	713538	+	MSRO_00907	Align with RefSeq:NZ_JTLV01000003.1:SMSRO_RS03795	12.13482572	12.49310497	12.51754853	11.80963817	11.57496613	12.38714674
SMSRO_SF021860	6.824165698	7.129477538	6.483102801	-0.646374737	-1.95181494	0.079283585	0.149257356	-1.565230076	potB	protein_coding	Spermidine/putrescine transport system permease protein PotB	SMSROv2_1	1670314	1671282	-	MSRO_02186	Align with RefSeq:NZ_JTLV01000008.1:SMSRO_RS08630	6.797522395	7.46282045	7.158603623	6.479657798	6.052208572	6.994181351
SMSRO_SF013680	12.25140581	12.05863394	12.44872772	0.39009377	1.948870352	0.079672528	0.149800427	1.310478578	tkt_2	protein_coding	Transketolase	SMSROv2_1	1049232	1051199	-	MSRO_01368	Align with RefSeq:NZ_JTLV01000005.1:SMSRO_RS05595	12.35736378	11.91409174	11.89539065	12.39905481	12.62983106	12.31270284
SMSRO_SF014510	6.665659367	6.399426064	6.947449751	0.548023686	1.94680323	0.079946634	0.150126488	1.462081453	folD	protein_coding	Bifunctional protein FolD	SMSROv2_1	1110908	1111768	+	MSRO_01451	Align with RefSeq:NZ_JTLV01000005.1:SMSRO_RS05940	6.492667813	6.514535486	6.172817482	7.100069135	6.832895544	6.88097074
SMSRO_SF009870	3.400978774	2.961652727	3.844645037	0.88299231	1.945306237	0.080145691	0.150310975	1.844196406		protein_coding	hypothetical protein	SMSROv2_1	769047	769298	+	MSRO_00987	Align with RefSeq:NZ_JTLV01000003.1:SMSRO_RS04115	2.890631799	3.172143289	2.822320235	3.873000226	3.574161276	4.073615818
SMSRO_SF004370	10.35320178	10.55680415	10.15359309	-0.403211062	-1.941811678	0.080612173	0.150995916	-1.322448061	nusG	protein_coding	Transcription termination/antitermination protein NusG	SMSROv2_1	357496	358140	+	MSRO_00437	Align with RefSeq:NZ_JTLV01000003.1:SMSRO_RS01800	10.69337894	10.42413283	10.54887901	10.05922704	10.43036446	9.963228422
SMSRO_SF015130	11.35551305	11.15989904	11.55407535	0.394176306	1.94094836	0.080727806	0.151022784	1.31419222		protein_coding	hypothetical protein	SMSROv2_1	1152720	1154096	-	MSRO_01513	Align with RefSeq:NZ_JTLV01000005.1:SMSRO_RS06200	11.45777302	11.09355922	10.91718967	11.59161094	11.44364496	11.62930053
SMSRO_SFP00340	7.09378032	6.816098478	7.366090299	0.549991821	1.93500479	0.081528111	0.152328839	1.464077396		protein_coding	hypothetical protein	pSMSRO_7	23895	24233	-	MSRO_P00340		6.591071517	7.106255353	6.767178681	7.53250968	7.070587102	7.495079587
SMSRO_SF002690	1.501633847	2.154671232	0.849228972	-1.30544226	-1.931882909	0.081951439	0.152546311	-2.471594829		protein_coding	hypothetical protein	SMSROv2_1	215483	215773	+	MSRO_00269	Align with RefSeq:NZ_JTLV01000002.1:SMSRO_RS01135	2.890631799	3.172143289	0.50039214	0.413568607	0.766806354	1.266260896
SMSRO_SF008490	1.501633847	2.154671232	0.849228972	-1.30544226	-1.931882909	0.081951439	0.152546311	-2.471594829		protein_coding	Integrase core domain	SMSROv2_1	676093	676719	-	MSRO_00849	Align with RefSeq:NZ_JTLV01000003.1:SMSRO_RS03565	2.890631799	3.172143289	0.50039214	0.413568607	0.766806354	1.266260896
SMSRO_SF021000	1.501633847	2.154671232	0.849228972	-1.30544226	-1.931882909	0.081951439	0.152546311	-2.471594829	yicI_7	protein_coding	putative alpha-xylosidase	SMSROv2_1	1605448	1605693	-	MSRO_02100	Align with RefSeq:NZ_JTLV01000008.1:SMSRO_RS10065	2.890631799	3.172143289	0.50039214	0.413568607	0.766806354	1.266260896
SMSRO_SF021920	8.853737382	8.633906858	9.073576274	0.439669416	1.928884264	0.082359989	0.15311564	1.356293506		protein_coding	hypothetical protein	SMSROv2_1	1676249	1677049	-	MSRO_02192	Align with RefSeq:NZ_JTLV01000008.1:SMSRO_RS08660	8.834820936	8.392694363	8.665299067	9.144887638	8.870094162	9.214628128
SMSRO_SF002030	9.979184318	10.19834331	9.767681199	-0.430662107	-1.921936291	0.083313935	0.154427906	-1.347852015	clpC	protein_coding	ATP-dependent Clp protease ATP-binding subunit ClpC	SMSROv2_1	168709	170529	+	MSRO_00203	Align with RefSeq:NZ_JTLV01000002.1:SMSRO_RS00840	9.955182115	10.31461508	10.33486319	9.989107854	9.830201435	9.451136239
SMSRO_SF008570	2.113800937	2.643030926	1.551069956	-1.09196097	-1.921716887	0.083344226	0.154427906	-2.131635802		protein_coding	hypothetical protein	SMSROv2_1	680386	680904	+	MSRO_00857	Align with RefSeq:NZ_JTLV01000003.1:SMSRO_RS03600	2.405204972	2.686716462	2.822320235	2.735496702	0.766806354	1.266260896
SMSRO_SF012430	13.69132483	13.520666	13.86403746	0.343371459	1.921482701	0.083376569	0.154427906	1.268718021		protein_coding	hypothetical protein	SMSROv2_1	952524	953174	-	MSRO_01243	Align with RefSeq:NZ_JTLV01000004.1:SMSRO_RS05100	13.47894489	13.48096985	13.60384388	14.10476687	13.64734649	13.832077
SMSRO_SFP00440	5.966094547	6.339739712	5.626102524	-0.713637188	-1.906980043	0.085402483	0.157983997	-1.639933357		protein_coding	hypothetical protein	pSMSRO_7	31958	32098	-	MSRO_P00440		6.149366067	6.554612926	6.333282154	6.246458622	5.159123776	5.353723737
SMSRO_SF007590	1.562062194	2.363315151	0.849930362	-1.51338479	-1.899374018	0.086483229	0.159771571	-2.854790328		protein_coding	hypothetical protein	SMSROv2_1	600892	601110	-	MSRO_00759	Align with RefSeq:NZ_JTLV01000003.1:SMSRO_RS03185	0.083276877	3.534713368	3.307747062	0.413568607	0.766806354	1.266260896
SMSRO_SF006130	9.100114044	8.865895919	9.334161	0.46826508	1.898675498	0.086583118	0.159771571	1.383444799	phoU	protein_coding	Phosphate-specific transport system accessory protein PhoU	SMSROv2_1	482476	483135	+	MSRO_00613	Align with RefSeq:NZ_JTLV01000003.1:SMSRO_RS02585	8.679466633	9.286629304	8.63481846	9.236935847	9.525029568	9.23780445
SMSRO_SF003040	10.15508555	10.68099137	9.643723697	-1.037267677	-1.897341465	0.086774184	0.159926215	-2.052337045	clpB_1	protein_coding	Chaperone protein ClpB	SMSROv2_1	243463	244074	+	MSRO_00304	Align with RefSeq:NZ_JTLV01000002.1:SMSRO_RS01255	11.47290822	10.34063633	10.19909681	8.877092981	11.06715891	8.973620028
SMSRO_SF007140	8.64200269	8.424102678	8.868103249	0.444000572	1.894199841	0.08722569	0.160559882	1.360371392		protein_coding	hypothetical protein	SMSROv2_1	566184	566498	+	MSRO_00714	Align with RefSeq:NZ_JTLV01000003.1:SMSRO_RS03005	8.752161861	8.28960087	8.207751272	8.901408641	8.827502285	8.87359121
SMSRO_SF003100	12.45721886	12.73758135	12.18379115	-0.553790201	-1.891932278	0.087552935	0.160963534	-1.46793715		protein_coding	heat shock protein GrpE	SMSROv2_1	247813	248433	+	MSRO_00310	Align with RefSeq:NZ_JTLV01000002.1:SMSRO_RS01275	13.03656394	12.58123111	12.58619652	11.92383828	12.88672014	11.72876317
SMSRO_SF017810	3.299598178	4.063338294	2.556294917	-1.507043377	-1.882041324	0.088993738	0.163410916	-2.842269543		protein_coding	hypothetical protein	SMSROv2_1	1348432	1349442	+	MSRO_01781	Align with RefSeq:NZ_JTLV01000006.1:SMSRO_RS06960	3.542708496	5.008644556	3.670317141	2.735496702	0.766806354	4.073615818
SMSRO_SF002850	5.024997612	5.4609695	4.575390739	-0.885578761	-1.877821643	0.089615087	0.164349439	-1.84750563	mgtB	protein_coding	"Magnesium-transporting ATPase, P-type 1"	SMSROv2_1	231269	231475	+	MSRO_00285	Align with RefSeq:NZ_JTLV01000002.1:SMSRO_RS01190	4.941257872	5.409182486	6.115101984	4.320459203	5.29036831	4.073615818
SMSRO_SF004840	8.284297341	8.53286049	8.043284295	-0.489576195	-1.869059668	0.09091816	0.16629952	-1.404032368	truA	protein_coding	tRNA pseudouridine synthase A	SMSROv2_1	400093	400833	+	MSRO_00484	Align with RefSeq:NZ_JTLV01000003.1:SMSRO_RS02020	8.165425918	8.744166734	8.714711261	8.290085554	7.985974874	7.805419707
SMSRO_SF023790	12.55549611	12.39471542	12.71679619	0.322080765	1.868863548	0.090947527	0.16629952	1.250132286	mreB_2	protein_coding	Rod shape-determining protein MreB	SMSROv2_1	1811028	1812077	+	MSRO_02379	Align with RefSeq:NZ_JTLV01000009.1:SMSRO_RS09405	12.46292599	12.43054107	12.28788664	12.78398358	12.57536838	12.792271
SMSRO_SF018860	2.424457345	3.275462726	1.682892951	-1.592569775	-1.8684264	0.091013017	0.16629952	-3.015860663		protein_coding	hypothetical protein	SMSROv2_1	1443064	1444032	+	MSRO_01886	Align with RefSeq:NZ_JTLV01000006.1:SMSRO_RS07430	2.405204972	3.172143289	4.200831858	0.413568607	0.766806354	3.588188991
SMSRO_SF011990	3.809916898	4.426290748	3.191015763	-1.235274985	-1.866919526	0.091239098	0.166508562	-2.354262166	vat	protein_coding	Virginiamycin A acetyltransferase	SMSROv2_1	920256	920576	+	MSRO_01199	Align with RefSeq:NZ_JTLV01000004.1:SMSRO_RS04900	5.292730243	3.172143289	4.748319653	3.220923529	2.351768854	4.073615818
SMSRO_SF005520	8.805883321	9.011272492	8.606439088	-0.404833405	-1.866117655	0.091359617	0.166524681	-1.32393602	map	protein_coding	Methionine aminopeptidase 1	SMSROv2_1	435880	436623	+	MSRO_00552	Align with RefSeq:NZ_JTLV01000003.1:SMSRO_RS02320	8.93814526	8.983173869	9.118777642	8.637570282	8.772430903	8.385201969
SMSRO_SF009170	10.43598931	10.62430623	10.25500065	-0.369305577	-1.865318867	0.09147982	0.166540185	-1.291730923		protein_coding	Rhomboid family	SMSROv2_1	723231	724604	+	MSRO_00917	Align with RefSeq:NZ_JTLV01000003.1:SMSRO_RS03845	10.63690617	10.66971004	10.5651349	10.39227907	10.36113096	9.990774749
SMSRO_SF005530	7.167873399	6.874344214	7.441368218	0.567024004	1.864067487	0.091668423	0.166680023	1.481464447		protein_coding	hypothetical protein	SMSROv2_1	436719	436901	+	MSRO_00553	Align with RefSeq:NZ_JTLV01000003.1:SMSRO_RS02325	6.653132485	7.079033884	6.909783076	7.042925228	7.906357706	7.416008016
SMSRO_SF016540	5.59643712	5.246774105	5.956028867	0.709254763	1.862803535	0.091859287	0.166734698	1.634959346	yugI_11	pseudogene	General stress protein 13	SMSROv2_1	1254963	1255286	+	MSRO_01654	Align with RefSeq:NZ_JTLV01000005.1:SMSRO_RS06805	5.037473187	5.574241732	5.14424833	6.390848531	5.410662543	6.021148398
SMSRO_SF013370	2.648449745	3.17674693	2.092538152	-1.084208778	-1.862387788	0.091922147	0.166734698	-2.120212369		protein_coding	hypothetical protein	SMSROv2_1	1026504	1027016	-	MSRO_01337	Align with RefSeq:NZ_JTLV01000005.1:SMSRO_RS05480	3.542708496	2.686716462	3.307747062	1.998531108	3.088734449	1.266260896
SMSRO_SF011330	6.402981021	6.686842461	6.079026499	-0.607815962	-1.855398994	0.092984821	0.168457312	-1.523950415		protein_coding	GDSL-like Lipase/Acylhydrolase	SMSROv2_1	873792	874907	+	MSRO_01133	Align with RefSeq:NZ_JTLV01000004.1:SMSRO_RS04640	6.492667813	6.934643975	6.650139259	5.905421704	5.811200473	6.623812901
SMSRO_SF006270	8.538652679	8.297874771	8.79127628	0.493401509	1.852562069	0.09341942	0.169021036	1.407760107		protein_coding	hypothetical protein	SMSROv2_1	501324	501908	+	MSRO_00627	Align with RefSeq:NZ_JTLV01000003.1:SMSRO_RS02650	8.78718045	8.072147499	8.000238027	8.844021159	8.715173585	8.813155356
SMSRO_SF003820	8.146329294	7.924573199	8.394837113	0.470263914	1.851382255	0.093600712	0.169021036	1.385362871	whiA	protein_coding	Putative sporulation transcription regulator WhiA	SMSROv2_1	308626	309561	+	MSRO_00382	Align with RefSeq:NZ_JTLV01000002.1:SMSRO_RS01595	7.935025918	7.986840186	7.849120294	8.739998095	8.359263391	8.007727882
SMSRO_SF023340	1.868145739	2.389297026	1.363077	-1.026220026	-1.85115242	0.093636067	0.169021036	-2.036680991		protein_coding	hypothetical protein	SMSROv2_1	1787202	1787474	+	MSRO_02334	Align with RefSeq:NZ_JTLV01000009.1:SMSRO_RS09250	2.405204972	2.686716462	2.085354641	0.413568607	2.351768854	1.266260896
SMSRO_SF014450	8.356236097	8.128140772	8.57114941	0.443008638	1.850154832	0.093789665	0.16909358	1.359436381	coaBC_1	pseudogene	Coenzyme A biosynthesis bifunctional protein CoaBC	SMSROv2_1	1105436	1106603	-	MSRO_01445_MSRO_01446	Align with RefSeq:NZ_JTLV01000005.1:SMSRO_RS05915	7.959793824	8.414636916	8.016091978	8.463417157	8.501515974	8.781960734
SMSRO_SF022850	1.481157723	2.131794425	0.848449904	-1.283344521	-1.847064757	0.094266921	0.169748768	-2.434025903		protein_coding	hypothetical protein	SMSROv2_1	1740303	1740548	-	MSRO_02285	Align with RefSeq:NZ_JTLV01000009.1:SMSRO_RS09050	3.253201878	0.364788367	2.822320235	0.413568607	0.766806354	1.266260896
SMSRO_SF006230	10.09658657	9.896002477	10.30199815	0.405995673	1.835925004	0.096006111	0.172672028	1.325003043		protein_coding	hypothetical protein	SMSROv2_1	495828	497873	+	MSRO_00623	Align with RefSeq:NZ_JTLV01000003.1:SMSRO_RS02635	10.25445367	9.615086785	9.806453829	10.29773913	10.3423456	10.26344038
SMSRO_SF023920	1.826222611	2.317539195	1.324012337	-0.993526858	-1.832131954	0.096605022	0.173539865	-1.991046422		protein_coding	hypothetical protein	SMSROv2_1	1826100	1826369	-	MSRO_02392	Align with RefSeq:NZ_JTLV01000009.1:SMSRO_RS09475	1.668239378	3.172143289	2.085354641	1.998531108	0.766806354	1.266260896
SMSRO_SF007410	9.753486483	9.57625985	9.926384929	0.35012508	1.822883322	0.098079813	0.175977137	1.274671135	dck_1	protein_coding	Deoxyadenosine/deoxycytidine kinase	SMSROv2_1	590026	590628	+	MSRO_00741	Align with RefSeq:NZ_JTLV01000003.1:SMSRO_RS03125	9.556982627	9.571802687	9.601054479	9.808031302	9.978694648	10.00435316
SMSRO_SF008330	11.14866879	11.31986949	10.97207362	-0.347795867	-1.821999361	0.09822185	0.176020166	-1.272614855	relA	protein_coding	GTP pyrophosphokinase	SMSROv2_1	656821	659070	+	MSRO_00833	Align with RefSeq:NZ_JTLV01000003.1:SMSRO_RS03485	11.18065065	11.44893238	11.33407289	10.90642323	10.85028568	11.1716479
SMSRO_SF012330	6.83514429	6.54207874	7.115691915	0.573613175	1.81867715	0.098757364	0.176436852	1.488246163		protein_coding	hypothetical protein	SMSROv2_1	944329	945600	-	MSRO_01233	Align with RefSeq:NZ_JTLV01000004.1:SMSRO_RS05050	6.824743863	6.092708821	6.690216699	7.07178009	6.87533081	7.456085455
SMSRO_SF015920	2.789782563	3.464674049	2.162960158	-1.301713891	-1.818361618	0.098808365	0.176436852	-2.465215711	ftnA	protein_coding	Ferritin	SMSROv2_1	1205938	1206477	-	MSRO_01592	Align with RefSeq:NZ_JTLV01000005.1:SMSRO_RS06555	3.253201878	3.172143289	3.959823758	0.413568607	3.088734449	2.851223397
SMSRO_SF018690	8.559045892	8.774562191	8.359276368	-0.415285824	-1.818174903	0.098838555	0.176436852	-1.333562854		protein_coding	septation ring formation regulator EzrA	SMSROv2_1	1425794	1427524	-	MSRO_01869	Align with RefSeq:NZ_JTLV01000006.1:SMSRO_RS07350	8.773274848	8.892265373	8.655210249	8.55822685	8.388858173	8.086439858
SMSRO_SF019150	11.20224563	10.96502014	11.44933444	0.484314296	1.817623866	0.098927705	0.176436852	1.398920809		protein_coding	DAK2 domain	SMSROv2_1	1455602	1457245	-	MSRO_01915	Align with RefSeq:NZ_JTLV01000006.1:SMSRO_RS07570	11.55444401	10.71462246	10.60499089	11.4449252	11.62400983	11.27048136
SMSRO_SF003110	13.90504172	14.13224211	13.67634111	-0.455901003	-1.814817827	0.099382828	0.177036794	-1.371639164	dnaK	protein_coding	Chaperone protein DnaK	SMSROv2_1	248463	250244	+	MSRO_00311	Align with RefSeq:NZ_JTLV01000002.1:SMSRO_RS01280	14.13576002	14.00717857	14.25496652	13.27407366	14.28164367	13.47662784
SMSRO_SF000920	4.047754113	3.583545233	4.572058294	0.988513061	1.81340989	0.099611911	0.177233126	1.984138949	crr_1	protein_coding	Glucose-specific phosphotransferase enzyme IIA component	SMSROv2_1	71308	71790	+	MSRO_00092	Align with RefSeq:NZ_JTLV01000001.1:SMSRO_RS00365	4.33120439	2.686716462	3.670317141	5.057424797	4.467246072	4.073615818
SMSRO_SF005740	5.72048283	5.327274122	6.179012297	0.851738175	1.806102609	0.100808683	0.179148684	1.804673908		protein_coding	hypothetical protein	SMSROv2_1	452795	453046	+	MSRO_00574	Align with RefSeq:NZ_JTLV01000003.1:SMSRO_RS02420	6.233023997	4.888350323	4.748319653	6.194928321	6.599696368	5.658578319
SMSRO_SF009920	1.420729376	1.990182913	0.846078372	-1.144104541	-1.803210132	0.101286044	0.17935569	-2.210089112		protein_coding	hypothetical protein	SMSROv2_1	771229	771627	+	MSRO_00992	Align with RefSeq:NZ_JTLV01000003.1:SMSRO_RS04140	2.890631799	2.686716462	0.50039214	0.413568607	0.766806354	1.266260896
SMSRO_SF010930	1.420729376	1.990182913	0.846078372	-1.144104541	-1.803210132	0.101286044	0.17935569	-2.210089112		protein_coding	hypothetical protein	SMSROv2_1	844287	844523	+	MSRO_01093	Align with RefSeq:NZ_JTLV01000003.1:SMSRO_RS04550	2.890631799	2.686716462	0.50039214	0.413568607	0.766806354	1.266260896
SMSRO_SF017880	1.420729376	1.990182913	0.846078372	-1.144104541	-1.803210132	0.101286044	0.17935569	-2.210089112		protein_coding	hypothetical protein	SMSROv2_1	1357238	1357441	-	MSRO_01788	Align with RefSeq:NZ_JTLV01000006.1:SMSRO_RS06995	2.890631799	2.686716462	0.50039214	0.413568607	0.766806354	1.266260896
SMSRO_SF015700	7.191487604	7.479209757	6.923206931	-0.556002826	-1.802057683	0.101476816	0.179480347	-1.470190217	rluC	protein_coding	Ribosomal large subunit pseudouridine synthase C	SMSROv2_1	1191052	1191990	-	MSRO_01570	Align with RefSeq:NZ_JTLV01000005.1:SMSRO_RS06465	7.972020126	7.283651604	7.12974876	7.07178009	6.697543691	6.994181351
SMSRO_SFP00100	6.338428272	6.05009796	6.598315445	0.548217485	1.798250302	0.102109422	0.180385246	1.462277869		protein_coding	hypothetical protein	pSMSRO_7	4927	5196	-	MSRO_P00100		5.965919926	6.197678381	5.992245236	6.296211657	6.697543691	6.88097074
SMSRO_SF015560	5.590738648	5.177575427	5.992531483	0.814956056	1.794840771	0.102678991	0.181176776	1.759244565		protein_coding	hypothetical protein	SMSROv2_1	1180311	1181417	-	MSRO_01556	Align with RefSeq:NZ_JTLV01000005.1:SMSRO_RS06400	5.575129973	4.888350323	5.023954096	5.271549603	6.87533081	5.910117086
SMSRO_SF007690	1.868145739	2.408860298	1.363077	-1.045783298	-1.781810258	0.10488269	0.184676671	-2.064486949		protein_coding	hypothetical protein	SMSROv2_1	608481	609494	+	MSRO_00769	Align with RefSeq:NZ_JTLV01000003.1:SMSRO_RS03225	1.668239378	2.686716462	2.822320235	0.413568607	2.351768854	1.266260896
SMSRO_SF016460	4.765658868	5.233002312	4.281081485	-0.951920827	-1.781649055	0.104910221	0.184676671	-1.934446497		protein_coding	hypothetical protein	SMSROv2_1	1244578	1245810	+	MSRO_01646	Align with RefSeq:NZ_JTLV01000005.1:SMSRO_RS06765	5.368679096	5.409182486	4.892709563	4.661496121	3.088734449	5.173151492
SMSRO_SF005150	7.408074757	7.124169205	7.659163388	0.534994183	1.776790295	0.105743144	0.185726957	1.448936312	rplI	protein_coding	50S ribosomal protein L9	SMSROv2_1	414692	415141	+	MSRO_00515	Align with RefSeq:NZ_JTLV01000003.1:SMSRO_RS02135	7.302445397	7.106255353	6.943335636	7.181752932	7.778033609	8.136625616
SMSRO_SF018050	5.957280687	6.323919645	5.551085704	-0.772833941	-1.776715616	0.105755993	0.185726957	-1.708622802		protein_coding	Two component regulator propeller	SMSROv2_1	1374071	1374505	+	MSRO_01805	Align with RefSeq:NZ_JTLV01000006.1:SMSRO_RS07070	6.191801334	6.668569115	6.115101984	5.698970826	4.673696949	6.395543913
SMSRO_SF007950	1.420729376	2.017036666	0.846078372	-1.170958294	-1.767953785	0.107273468	0.188052519	-2.251612081		protein_coding	hypothetical protein	SMSROv2_1	627263	627652	+	MSRO_00795	Align with RefSeq:NZ_JTLV01000003.1:SMSRO_RS03335	2.890631799	0.364788367	2.822320235	0.413568607	0.766806354	1.266260896
SMSRO_SF011380	2.600198642	3.092078183	2.079832002	-1.012246181	-1.767615478	0.107332457	0.188052519	-2.017049069		protein_coding	hypothetical protein	SMSROv2_1	877623	877955	+	MSRO_01138	Align with RefSeq:NZ_JTLV01000004.1:SMSRO_RS09980	2.405204972	3.172143289	3.670317141	2.735496702	2.351768854	1.266260896
SMSRO_SF001210	1.358330124	0.856736514	1.847039275	0.990302761	1.761020732	0.108488273	0.189854478	1.986601852		protein_coding	hypothetical protein	SMSROv2_1	97101	97382	+	MSRO_00121	Align with RefSeq:NZ_JTLV01000001.1:SMSRO_RS00500	0.083276877	1.949750867	0.50039214	1.998531108	2.351768854	1.266260896
SMSRO_SF005350	10.5108188	10.71018158	10.30862234	-0.401559243	-1.756624753	0.109265018	0.190830362	-1.320934786	rpsQ	protein_coding	30S ribosomal protein S17	SMSROv2_1	426997	427254	+	MSRO_00535	Align with RefSeq:NZ_JTLV01000003.1:SMSRO_RS02230	10.65218303	10.59720929	10.88517589	10.51554428	9.893510826	10.52128947
SMSRO_SF014440	8.599010887	8.79437126	8.395257896	-0.399113364	-1.756416746	0.109301897	0.190830362	-1.318697231	coaX	protein_coding	Type III pantothenate kinase	SMSROv2_1	1104669	1105433	-	MSRO_01444	Align with RefSeq:NZ_JTLV01000005.1:SMSRO_RS05910	8.52206873	8.892265373	8.988232174	8.361935839	8.403430974	8.426132233
SMSRO_SF014650	1.481157723	2.206008516	0.848449904	-1.357558612	-1.751521626	0.110173067	0.192126365	-2.562511736		protein_coding	hypothetical protein	SMSROv2_1	1119559	1120077	-	MSRO_01465	Align with RefSeq:NZ_JTLV01000005.1:SMSRO_RS05995	0.083276877	2.686716462	3.670317141	0.413568607	0.766806354	1.266260896
SMSRO_SF022390	2.444717675	3.022720951	1.90454133	-1.118179621	-1.739683567	0.112306031	0.195617164	-2.17072899		protein_coding	hypothetical protein	SMSROv2_1	1707941	1708177	-	MSRO_02239	Align with RefSeq:NZ_JTLV01000008.1:SMSRO_RS08855	2.405204972	3.824219985	2.822320235	1.998531108	0.766806354	2.851223397
SMSRO_SF004830	10.91509031	11.09084376	10.73465825	-0.356185506	-1.737968476	0.112618148	0.195931924	-1.280036994	ecfT	protein_coding	Energy-coupling factor transporter transmembrane protein EcfT	SMSROv2_1	399128	400093	+	MSRO_00483	Align with RefSeq:NZ_JTLV01000003.1:SMSRO_RS02015	10.80693782	11.11046269	11.36689835	10.74112125	10.68119149	10.78393028
SMSRO_SF000350	10.16344817	10.33765834	9.983533219	-0.354125117	-1.736435163	0.112897852	0.196189623	-1.27821021	ssb_1	protein_coding	Single-stranded DNA-binding protein ssb	SMSROv2_1	33785	34228	+	MSRO_00035	Align with RefSeq:NZ_JTLV01000001.1:SMSRO_RS00155	10.44192808	10.25505264	10.31256945	9.72871817	10.10888102	10.13353964
SMSRO_SF016080	7.925175317	7.703378788	8.143312292	0.439933503	1.735305299	0.113104363	0.19631968	1.3565418		protein_coding	hypothetical protein	SMSROv2_1	1215705	1217192	-	MSRO_01608	Align with RefSeq:NZ_JTLV01000005.1:SMSRO_RS06610	7.449599091	7.748492659	7.935020367	8.326457944	7.906357706	8.185124133
SMSRO_SF015370	1.420729376	2.032804525	0.846078372	-1.186726153	-1.733532621	0.113429055	0.196654328	-2.276355928		protein_coding	Integrase core domain	SMSROv2_1	1166033	1166779	+	MSRO_01537	Align with RefSeq:NZ_JTLV01000005.1:SMSRO_RS06300	2.405204972	0.364788367	3.307747062	0.413568607	0.766806354	1.266260896
SMSRO_SF003380	6.997908377	6.672180412	7.261302391	0.589121979	1.723714671	0.115242726	0.199566671	1.504330937	trxA	protein_coding	Thioredoxin	SMSROv2_1	272638	272949	+	MSRO_00338	Align with RefSeq:NZ_JTLV01000002.1:SMSRO_RS01405	6.492667813	6.739827798	6.804172888	6.856512103	7.033592894	8.060676762
SMSRO_SF009130	8.85131383	9.038992638	8.652149165	-0.386843472	-1.718870475	0.116147245	0.200899701	-1.307529478		protein_coding	hypothetical protein	SMSROv2_1	718321	718725	+	MSRO_00913	Align with RefSeq:NZ_JTLV01000003.1:SMSRO_RS03825	8.773274848	9.142865496	9.218068563	8.608325462	8.567706254	8.797642357
SMSRO_SF017540	4.501498451	4.072834869	4.872236255	0.799401386	1.716779909	0.116539583	0.201344749	1.740378845		protein_coding	putative adhesin P58	SMSROv2_1	1328852	1330312	+	MSRO_01754	PSI-blast product annotation refinement	3.990167473	4.271678962	3.959823758	4.114008326	5.159123776	5.514188409
SMSRO_SF022430	7.734015554	8.043995126	7.421380806	-0.622614321	-1.707884033	0.118222523	0.204015951	-1.539662692	gmuD	protein_coding	6-phospho-beta-glucosidase GmuD	SMSROv2_1	1710768	1711316	-	MSRO_02243	Align with RefSeq:NZ_JTLV01000008.1:SMSRO_RS08870	7.762756977	8.795240918	7.577207737	7.67095645	6.956630912	7.641300327
SMSRO_SF000430	9.187860189	9.38284805	9.002409808	-0.380438243	-1.703036577	0.119148796	0.20537671	-1.30173722	rplL	protein_coding	50S ribosomal protein L7/L12	SMSROv2_1	37192	37557	-	MSRO_00043	Align with RefSeq:NZ_JTLV01000001.1:SMSRO_RS00185	9.692455615	9.194511102	9.245225977	9.053813544	9.038269382	8.902885517
SMSRO_SF021190	1.420729376	2.075758616	0.846078372	-1.229680243	-1.696075077	0.120490496	0.207449571	-2.345150066		protein_coding	hypothetical protein	SMSROv2_1	1617999	1618490	+	MSRO_02119	Align with RefSeq:NZ_JTLV01000008.1:SMSRO_RS08345	0.083276877	3.172143289	2.822320235	0.413568607	0.766806354	1.266260896
SMSRO_SF021910	7.886439481	8.109046657	7.66920176	-0.439844897	-1.69302717	0.121082202	0.208101402	-1.356458488		protein_coding	hypothetical protein	SMSROv2_1	1675291	1676232	-	MSRO_02191	Align with RefSeq:NZ_JTLV01000008.1:SMSRO_RS08655	7.844828109	8.191336854	8.314173331	7.944950068	7.453306881	7.570041644
SMSRO_SF014970	8.143192451	7.917530445	8.369359839	0.451829394	1.69268787	0.121148234	0.208101402	1.367773548		protein_coding	hypothetical protein	SMSROv2_1	1138455	1139234	-	MSRO_01497	Align with RefSeq:NZ_JTLV01000005.1:SMSRO_RS06135	7.817986497	8.253531616	7.68030123	8.578475534	8.024194196	8.504665635
SMSRO_SF005820	5.386802726	5.714603423	5.100722298	-0.613881125	-1.687409981	0.122179565	0.209631452	-1.530370665	hpt_1	protein_coding	Hypoxanthine-guanine phosphoribosyltransferase	SMSROv2_1	458262	458786	+	MSRO_00582	Align with RefSeq:NZ_JTLV01000003.1:SMSRO_RS02460	5.811197332	5.856641463	5.45458845	5.457962727	5.014733867	4.725692515
SMSRO_SF008700	6.018604588	6.278904164	5.762657033	-0.516247131	-1.681283474	0.123386635	0.209698952	-1.430229961		protein_coding	hypothetical protein	SMSROv2_1	687941	688870	+	MSRO_00870	Align with RefSeq:NZ_JTLV01000003.1:SMSRO_RS03660	6.492667813	6.14614808	6.172817482	5.698970826	5.811200473	5.789822852
SMSRO_SF018180	9.34514793	9.530225006	9.16639865	-0.363826356	-1.680608272	0.12352032	0.209698952	-1.286834353	afr	protein_coding	"1,5-anhydro-D-fructose reductase"	SMSROv2_1	1383411	1384400	-	MSRO_01818	Align with RefSeq:NZ_JTLV01000006.1:SMSRO_RS07135	9.73970174	9.465450706	9.373836252	9.329447986	8.971377498	9.1910734
SMSRO_SF006880	0.83000929	0.324970126	1.35874002	1.033769895	1.679369233	0.123765981	0.209698952	2.047367226		protein_coding	Plectrovirus spv1-c74 ORF 12 transmembrane protein	SMSROv2_1	551751	551900	+	MSRO_00688		0.083276877	0.364788367	0.50039214	0.413568607	0.766806354	2.851223397
SMSRO_SF008110	0.83000929	0.324970126	1.35874002	1.033769895	1.679369233	0.123765981	0.209698952	2.047367226		protein_coding	hypothetical protein	SMSROv2_1	639355	639468	+	MSRO_00811	Align with RefSeq:NZ_JTLV01000003.1:SMSRO_RS03405	0.083276877	0.364788367	0.50039214	0.413568607	0.766806354	2.851223397
SMSRO_SF017170	0.83000929	0.324970126	1.35874002	1.033769895	1.679369233	0.123765981	0.209698952	2.047367226		protein_coding	plectrovirus spv1-r8a2b orf 2 transmembrane protein	SMSROv2_1	1303257	1304270	-	MSRO_01717	PSI-blast product annotation refinement	0.083276877	0.364788367	0.50039214	0.413568607	0.766806354	2.851223397
SMSRO_SF020130	0.83000929	0.324970126	1.35874002	1.033769895	1.679369233	0.123765981	0.209698952	2.047367226		protein_coding	Transposase	SMSROv2_1	1534986	1535261	+	MSRO_02013	Align with RefSeq:NZ_JTLV01000007.1:SMSRO_RS07900	0.083276877	0.364788367	0.50039214	0.413568607	0.766806354	2.851223397
SMSRO_SF021510	0.83000929	0.324970126	1.35874002	1.033769895	1.679369233	0.123765981	0.209698952	2.047367226		protein_coding	hypothetical protein	SMSROv2_1	1641935	1642183	+	MSRO_02151	Align with RefSeq:NZ_JTLV01000008.1:SMSRO_RS08475	0.083276877	0.364788367	0.50039214	0.413568607	0.766806354	2.851223397
SMSRO_SF022490	0.83000929	0.324970126	1.35874002	1.033769895	1.679369233	0.123765981	0.209698952	2.047367226		protein_coding	hypothetical protein	SMSROv2_1	1714459	1714911	-	MSRO_02249	Align with RefSeq:NZ_JTLV01000008.1:SMSRO_RS08895	0.083276877	0.364788367	0.50039214	0.413568607	0.766806354	2.851223397
SMSRO_SF026670	0.83000929	0.324970126	1.35874002	1.033769895	1.679369233	0.123765981	0.209698952	2.047367226		protein_coding	hypothetical protein	SMSROv2_4	7390	7677	-	MSRO_02667		0.083276877	0.364788367	0.50039214	0.413568607	0.766806354	2.851223397
SMSRO_SF026680	0.83000929	0.324970126	1.35874002	1.033769895	1.679369233	0.123765981	0.209698952	2.047367226		protein_coding	Ribosome inactivating protein	SMSROv2_4	7705	8016	-	MSRO_02668		0.083276877	0.364788367	0.50039214	0.413568607	0.766806354	2.851223397
SMSRO_SF029900	0.83000929	0.324970126	1.35874002	1.033769895	1.679369233	0.123765981	0.209698952	2.047367226	gatA_2	protein_coding	Glutamyl-tRNA(Gln) amidotransferase subunit A	SMSROv2_6	61926	62339	+	MSRO_02990		0.083276877	0.364788367	0.50039214	0.413568607	0.766806354	2.851223397
SMSRO_SF003620	7.235329065	7.585735431	6.940085974	-0.645649456	-1.669477053	0.125743084	0.212806967	-1.564443391	ptcA_1	protein_coding	Putrescine carbamoyltransferase	SMSROv2_1	288375	288701	-	MSRO_00362	Align with RefSeq:NZ_JTLV01000002.1:SMSRO_RS01500	8.043278809	7.184967329	7.489076827	6.983424216	7.586985316	6.124241891
SMSRO_SF012930	1.698251518	2.622196594	0.848150001	-1.774046593	-1.66294481	0.127064157	0.214699509	-3.420119165		protein_coding	hypothetical protein	SMSROv2_1	991068	991298	-	MSRO_01293	Align with RefSeq:NZ_JTLV01000005.1:SMSRO_RS05275	0.083276877	5.574241732	2.085354641	0.413568607	0.766806354	1.266260896
SMSRO_SF011690	2.987186658	2.553840892	3.422695394	0.868854503	1.661484619	0.127361161	0.214699509	1.826212315		protein_coding	Transposase	SMSROv2_1	897709	897984	-	MSRO_01169	Align with RefSeq:NZ_JTLV01000004.1:SMSRO_RS04780	2.405204972	1.949750867	3.307747062	3.583493609	3.088734449	3.588188991
SMSRO_SF000240	1.339824905	1.836115699	0.842860679	-0.99325502	-1.658993351	0.127869326	0.214699509	-1.990671297		protein_coding	hypothetical protein	SMSROv2_1	23638	24345	+	MSRO_00024	Align with RefSeq:NZ_JTLV01000001.1:SMSRO_RS00105	2.405204972	2.686716462	0.50039214	0.413568607	0.766806354	1.266260896
SMSRO_SF004910	1.339824905	1.836115699	0.842860679	-0.99325502	-1.658993351	0.127869326	0.214699509	-1.990671297		protein_coding	hypothetical protein	SMSROv2_1	402565	402729	+	MSRO_00491		2.405204972	2.686716462	0.50039214	0.413568607	0.766806354	1.266260896
SMSRO_SF010850	1.339824905	1.836115699	0.842860679	-0.99325502	-1.658993351	0.127869326	0.214699509	-1.990671297		protein_coding	hypothetical protein	SMSROv2_1	840555	840824	+	MSRO_01085	Align with RefSeq:NZ_JTLV01000003.1:SMSRO_RS04515	2.405204972	2.686716462	0.50039214	0.413568607	0.766806354	1.266260896
SMSRO_SF014260	1.339824905	1.836115699	0.842860679	-0.99325502	-1.658993351	0.127869326	0.214699509	-1.990671297		protein_coding	hypothetical protein	SMSROv2_1	1092996	1093109	+	MSRO_01426		2.405204972	2.686716462	0.50039214	0.413568607	0.766806354	1.266260896
SMSRO_SF019460	1.339824905	1.836115699	0.842860679	-0.99325502	-1.658993351	0.127869326	0.214699509	-1.990671297		protein_coding	Transposase	SMSROv2_1	1480644	1480919	+	MSRO_01946	Align with RefSeq:NZ_JTLV01000006.1:SMSRO_RS07700	2.405204972	2.686716462	0.50039214	0.413568607	0.766806354	1.266260896
SMSRO_SF021390	9.579915868	9.742471546	9.40910305	-0.333368496	-1.654913448	0.128705463	0.215860343	-1.259951758	uvrB	protein_coding	UvrABC system protein B	SMSROv2_1	1630720	1632681	+	MSRO_02139	Align with RefSeq:NZ_JTLV01000008.1:SMSRO_RS08425	9.655029521	9.797330267	9.778841598	9.230552231	9.470709927	9.547031666
SMSRO_SF007820	13.70349887	13.56247323	13.84631363	0.283840397	1.651453197	0.129418443	0.216812246	1.217431329	ldh	pseudogene	L-lactate dehydrogenase	SMSROv2_1	617096	617916	+	MSRO_00782_MSRO_00783	Align with RefSeq:NZ_JTLV01000003.1:SMSRO_RS03285	13.47169785	13.52985237	13.68913551	14.03413211	13.73781095	13.75836444
SMSRO_SF007880	2.769522233	3.419145002	2.185667389	-1.233477613	-1.648352861	0.130060264	0.217373395	-2.35133095		protein_coding	hypothetical protein	SMSROv2_1	623125	623790	+	MSRO_00788	Align with RefSeq:NZ_JTLV01000003.1:SMSRO_RS09925	3.783716595	3.172143289	3.307747062	0.413568607	2.351768854	3.588188991
SMSRO_SF011810	5.513325596	5.897420662	5.166653138	-0.730767524	-1.648289452	0.13007342	0.217373395	-1.659521734		protein_coding	hypothetical protein	SMSROv2_1	904410	904535	+	MSRO_01181		6.712633497	5.722340371	5.14424833	5.16845611	5.159123776	5.173151492
SMSRO_SF016550	7.522769576	7.244244432	7.78512969	0.540885258	1.647607054	0.130215083	0.217373395	1.454864969		protein_coding	hypothetical protein	SMSROv2_1	1255324	1257060	-	MSRO_01655	Align with RefSeq:NZ_JTLV01000005.1:SMSRO_RS06810	7.583122764	7.235153086	6.875431571	7.23374757	8.201434581	8.007727882
SMSRO_SF008650	1.94905021	2.551190363	1.432450258	-1.118740105	-1.647022405	0.130336563	0.217373395	-2.171572478		protein_coding	hypothetical protein	SMSROv2_1	684577	685245	+	MSRO_00865	Align with RefSeq:NZ_JTLV01000003.1:SMSRO_RS03635	2.890631799	1.949750867	2.822320235	0.413568607	0.766806354	2.851223397
SMSRO_SF010920	5.067291301	4.696695293	5.411771752	0.71507646	1.643485364	0.131073662	0.218358469	1.641570215		protein_coding	hypothetical protein	SMSROv2_1	843925	844227	+	MSRO_01092	Align with RefSeq:NZ_JTLV01000003.1:SMSRO_RS04545	5.037473187	4.271678962	4.748319653	5.367764918	4.854269195	6.124241891
SMSRO_SF023200	1.94905021	2.552405367	1.432450258	-1.119955109	-1.639660548	0.131874923	0.219225899	-2.173402097		protein_coding	hypothetical protein	SMSROv2_1	1777997	1778296	+	MSRO_02320	Align with RefSeq:NZ_JTLV01000009.1:SMSRO_RS09190	2.405204972	3.172143289	2.085354641	0.413568607	0.766806354	2.851223397
SMSRO_SF018330	1.74531814	2.162230203	1.323307426	-0.838922777	-1.6392762	0.131955682	0.219225899	-1.788714057		protein_coding	hypothetical protein	SMSROv2_1	1393015	1393194	+	MSRO_01833	Align with RefSeq:NZ_JTLV01000006.1:SMSRO_RS07190	1.668239378	1.949750867	2.822320235	1.998531108	0.766806354	1.266260896
SMSRO_SF024050	9.50064944	9.234396824	9.751540612	0.517143787	1.638896767	0.132035451	0.219225899	1.431119147		protein_coding	hypothetical protein	SMSROv2_1	1840369	1841769	+	MSRO_02405		8.70898572	9.697943717	9.317375763	9.903416568	9.230330727	10.14584415
SMSRO_SF007130	11.77988397	11.97757228	11.59123536	-0.386336912	-1.636413224	0.132558637	0.219849752	-1.307070458	rplU	protein_coding	50S ribosomal protein L21	SMSROv2_1	565654	566181	+	MSRO_00713	Align with RefSeq:NZ_JTLV01000003.1:SMSRO_RS03000	12.39019299	11.71848658	11.8115728	11.61630465	11.83893896	11.30380785
SMSRO_SF013840	1.826222611	2.296312114	1.363326294	-0.932985819	-1.634723087	0.13291574	0.220197077	-1.909223262		protein_coding	hypothetical protein	SMSROv2_1	1062799	1063035	-	MSRO_01384	Align with RefSeq:NZ_JTLV01000005.1:SMSRO_RS05675	2.890631799	1.949750867	2.085354641	0.413568607	2.351768854	1.266260896
SMSRO_SFP00390	11.96816757	12.14202804	11.79224096	-0.34978708	-1.626053482	0.134761039	0.223006337	-1.274372536		protein_coding	Adhesion Related Protein	pSMSRO_7	27067	29133	-	MSRO_P00390		11.81586831	12.41088921	12.20818264	11.96287198	11.55715485	11.85403841
SMSRO_SF003140	9.532104782	9.363306029	9.707160938	0.343854909	1.625139621	0.134956876	0.223082818	1.269143243	pnp	protein_coding	Polyribonucleotide nucleotidyltransferase	SMSROv2_1	251924	254032	+	MSRO_00314	Align with RefSeq:NZ_JTLV01000002.1:SMSRO_RS01295	9.632098785	9.20713871	9.238484399	9.719630297	9.7583282	9.636948303
SMSRO_SF010750	9.213985701	9.037278842	9.404685908	0.367407066	1.621087747	0.135828233	0.224274525	1.29003219	obg	protein_coding	GTPase Obg	SMSROv2_1	833859	835163	+	MSRO_01075	Align with RefSeq:NZ_JTLV01000003.1:SMSRO_RS04475	9.295165172	8.983173869	8.817804754	9.482346885	9.538295823	9.167127704
SMSRO_SF008430	5.064800897	4.668712715	5.418474955	0.749762239	1.608042785	0.138667657	0.228709598	1.681515689	nusB	protein_coding	transcription antitermination factor NusB	SMSROv2_1	669425	669805	+	MSRO_00843	Align with RefSeq:NZ_JTLV01000003.1:SMSRO_RS03535	3.990167473	5.494071384	4.587854981	5.367764918	5.159123776	5.789822852
SMSRO_SF018160	8.83296995	8.665681509	9.001496569	0.33581506	1.605397296	0.139249876	0.229416094	1.262090233		protein_coding	Aldose 1-epimerase	SMSROv2_1	1381889	1382728	-	MSRO_01816	Align with RefSeq:NZ_JTLV01000006.1:SMSRO_RS07125	8.634023662	8.709084275	8.655210249	8.93320486	9.163411135	8.902885517
SMSRO_SF009830	1.406581227	1.966060837	0.845517721	-1.120543116	-1.603862244	0.139588704	0.229720482	-2.174288102		protein_coding	Integrase core domain	SMSROv2_1	766506	767108	-	MSRO_00983	Align with RefSeq:NZ_JTLV01000003.1:SMSRO_RS04100	3.542708496	0.364788367	2.085354641	0.413568607	0.766806354	1.266260896
SMSRO_SF008940	6.685252786	7.006640277	6.432541007	-0.57409927	-1.597447901	0.14101245	0.231807677	-1.48874769		protein_coding	hypothetical protein	SMSROv2_1	704264	704524	+	MSRO_00894	Align with RefSeq:NZ_JTLV01000003.1:SMSRO_RS03750	7.160092474	6.964701209	6.875431571	7.01348145	6.439231696	5.658578319
SMSRO_SF005450	12.63166756	12.48240071	12.78174254	0.299341826	1.594594853	0.141649846	0.232420504	1.230582879		protein_coding	preprotein translocase subunit SecY	SMSROv2_1	431185	432612	+	MSRO_00545	Align with RefSeq:NZ_JTLV01000003.1:SMSRO_RS02280	12.40773873	12.41157134	12.63128441	12.9954753	12.54775615	12.79617942
SMSRO_SF013080	5.451585109	5.733302215	5.174131395	-0.55917082	-1.594384207	0.141697007	0.232420504	-1.473422134		protein_coding	hypothetical protein	SMSROv2_1	1000903	1001154	-	MSRO_01308	Align with RefSeq:NZ_JTLV01000005.1:SMSRO_RS05350	5.575129973	5.722340371	5.926656895	5.457962727	4.854269195	5.173151492
SMSRO_SF000130	5.32797536	5.731971988	4.96343992	-0.768532068	-1.592898213	0.1420301	0.232710855	-1.703535566	tilS	protein_coding	tRNA(Ile)-lysidine synthase	SMSROv2_1	14182	15489	+	MSRO_00013	Align with RefSeq:NZ_JTLV01000001.1:SMSRO_RS00060	5.037473187	6.247431416	5.992245236	5.457962727	5.159123776	4.073615818
SMSRO_SF014800	2.708878092	3.295693509	2.165904193	-1.129789316	-1.583146047	0.144233337	0.236061368	-2.188267815		protein_coding	hypothetical protein	SMSROv2_1	1125787	1126461	-	MSRO_01480	Align with RefSeq:NZ_JTLV01000005.1:SMSRO_RS06055	3.542708496	3.534713368	2.822320235	0.413568607	3.088734449	2.851223397
SMSRO_SF014250	5.011597093	4.488081652	5.594054706	1.105973053	1.578168372	0.145369511	0.237660023	2.152440046		protein_coding	hypothetical protein	SMSROv2_1	1092777	1092953	+	MSRO_01425		3.253201878	5.222769362	5.14424833	6.479657798	5.896089371	4.073615818
SMSRO_SF023610	1.339824905	1.91405084	0.842860679	-1.071190162	-1.568559006	0.147585251	0.241018192	-2.101166024		protein_coding	hypothetical protein	SMSROv2_1	1802914	1803090	+	MSRO_02361		0.083276877	2.686716462	2.822320235	0.413568607	0.766806354	1.266260896
SMSRO_SF008620	5.078086477	5.394746109	4.79280199	-0.601944118	-1.567310019	0.147875419	0.241227845	-1.517760463		protein_coding	hypothetical protein	SMSROv2_1	682321	683106	+	MSRO_00862	Align with RefSeq:NZ_JTLV01000003.1:SMSRO_RS03620	5.440828882	5.119675869	5.629675157	5.16845611	4.673696949	4.436185897
SMSRO_SF001010	7.345654125	7.539192031	7.132105316	-0.407086715	-1.566034552	0.148172258	0.241230951	-1.326005459	clsA	protein_coding	Major cardiolipin synthase ClsA	SMSROv2_1	81414	82952	+	MSRO_00101	Align with RefSeq:NZ_JTLV01000001.1:SMSRO_RS00410	7.396159832	7.677671322	7.555674575	7.07178009	6.956630912	7.416008016
SMSRO_SF015860	3.953067007	3.460541528	4.43351219	0.972970662	1.565911574	0.148200906	0.241230951	1.96287821		protein_coding	Phosphotransferase enzyme family	SMSROv2_1	1200443	1201093	-	MSRO_01586	Align with RefSeq:NZ_JTLV01000005.1:SMSRO_RS06530	2.405204972	4.757105789	3.307747062	4.501031449	4.673696949	4.073615818
SMSRO_SF008740	1.446749243	2.119316907	0.847109855	-1.272207051	-1.562718435	0.148946473	0.242180143	-2.415307796		protein_coding	hypothetical protein	SMSROv2_1	690292	690945	+	MSRO_00874	Align with RefSeq:NZ_JTLV01000003.1:SMSRO_RS03675	0.083276877	4.065228085	2.085354641	0.413568607	0.766806354	1.266260896
SMSRO_SF016630	13.34261382	13.1755968	13.51060168	0.335004882	1.561145606	0.149314925	0.242514764	1.261381677		pseudogene	hypothetical protein	SMSROv2_1	1261166	1261863	-	MSRO_01663_MSRO_01664	Align with RefSeq:NZ_JTLV01000005.1:SMSRO_RS06840	13.29531722	13.13441962	13.0935498	13.76354088	13.06458242	13.70427298
SMSRO_SF013860	1.406581227	1.98714604	0.845517721	-1.141628319	-1.551554723	0.151579089	0.245924289	-2.206298998		protein_coding	hypothetical protein	SMSROv2_1	1063427	1064440	-	MSRO_01386	Align with RefSeq:NZ_JTLV01000005.1:SMSRO_RS05685	1.668239378	3.824219985	0.50039214	0.413568607	0.766806354	1.266260896
SMSRO_SF014980	9.481533013	9.315493366	9.66038859	0.344895224	1.549436675	0.152083153	0.246473892	1.270058741	ecfA2_2	protein_coding	Energy-coupling factor transporter ATP-binding protein EcfA2	SMSROv2_1	1139182	1139982	-	MSRO_01498	Align with RefSeq:NZ_JTLV01000005.1:SMSRO_RS06140	9.407457424	9.109622204	9.428170102	9.866839241	9.718091069	9.359018037
SMSRO_SF021200	1.975070077	2.582716837	1.431514324	-1.151202513	-1.544479244	0.153268703	0.248125555	-2.220989409		protein_coding	hypothetical protein	SMSROv2_1	1618471	1618872	+	MSRO_02120	Align with RefSeq:NZ_JTLV01000008.1:SMSRO_RS08350	3.783716595	1.949750867	2.085354641	0.413568607	0.766806354	2.851223397
SMSRO_SF010360	7.006075867	6.80436398	7.225481768	0.421117788	1.541361665	0.154018404	0.249068807	1.338964571		protein_coding	hypothetical protein	SMSROv2_1	804725	806278	+	MSRO_01036	Align with RefSeq:NZ_JTLV01000003.1:SMSRO_RS04325	6.74148836	6.872583007	6.804172888	7.283933327	7.453306881	6.88097074
SMSRO_SF005370	9.620295871	9.385943934	9.836899048	0.450955114	1.537410504	0.154973176	0.250341284	1.366944922	rplX	protein_coding	50S ribosomal protein L24	SMSROv2_1	427654	427974	+	MSRO_00537	Align with RefSeq:NZ_JTLV01000003.1:SMSRO_RS02240	9.398426439	9.136277836	9.627096613	9.837734896	9.278559007	10.44368043
SMSRO_SF020260	10.02581926	9.828407049	10.23313817	0.404731123	1.536495595	0.155194995	0.250428287	1.323842161	cdsA	protein_coding	Phosphatidate cytidylyltransferase	SMSROv2_1	1545071	1546162	+	MSRO_02026	Align with RefSeq:NZ_JTLV01000007.1:SMSRO_RS07960	10.38819855	9.506895424	9.569170418	10.23215078	10.34988912	10.10861124
SMSRO_SF005340	12.09507894	12.245351	11.94430752	-0.301043481	-1.535445274	0.155449988	0.250568575	-1.232035205	rpmC	protein_coding	50S ribosomal protein L29	SMSROv2_1	426125	426997	+	MSRO_00534	Align with RefSeq:NZ_JTLV01000003.1:SMSRO_RS02225	12.26846204	12.07171601	12.39710296	12.10050678	11.67444816	12.05823772
SMSRO_SF000010	5.820260394	5.529699552	6.123132356	0.593432804	1.533825598	0.155843924	0.25093228	1.508832654	dnaA	protein_coding	Chromosomal replication initiator protein DnaA	SMSROv2_1	1	1353	+	MSRO_00001	Align with RefSeq:NZ_JTLV01000001.1:SMSRO_RS00005	5.440828882	5.791053121	5.358373135	5.839833362	6.832895544	5.658578319
SMSRO_SF022260	4.62694143	4.195257667	5.009306648	0.814048981	1.529801329	0.156826488	0.252241956	1.758138812		protein_coding	hypothetical protein	SMSROv2_1	1700732	1701235	+	MSRO_02226	Align with RefSeq:NZ_JTLV01000008.1:SMSRO_RS08810	3.783716595	4.271678962	4.587854981	5.271549603	3.936731355	5.910117086
SMSRO_SFP00310	6.872836607	6.657871444	7.102752053	0.444880609	1.528407665	0.157168025	0.252518884	1.361201465	parA_1	protein_coding	Chromosome partitioning protein ParA	pSMSRO_7	21791	22564	+	MSRO_P00310		6.824743863	6.739827798	6.383035189	6.983424216	7.425017836	6.88097074
SMSRO_SF012370	9.390140696	9.165643949	9.636353551	0.470709603	1.527238264	0.157455104	0.252707815	1.385790914	greA	protein_coding	Transcription elongation factor GreA	SMSROv2_1	948096	948566	-	MSRO_01237	Align with RefSeq:NZ_JTLV01000004.1:SMSRO_RS05070	9.685047665	9.155951255	8.624513452	9.615692431	10.02183492	9.23780445
SMSRO_SF004790	11.41501225	11.56615713	11.2682387	-0.297918432	-1.515994701	0.160238764	0.256898921	-1.229369359		protein_coding	Ribonuclease J 2	SMSROv2_1	392461	394128	+	MSRO_00479	Align with RefSeq:NZ_JTLV01000003.1:SMSRO_RS01995	11.78761285	11.47135131	11.43186837	11.21850628	11.46116424	11.11957045
SMSRO_SF004900	1.297901777	1.740338348	0.841141661	-0.899196687	-1.504398878	0.163154468	0.261012138	-1.86502722		protein_coding	hypothetical protein	SMSROv2_1	402356	402565	+	MSRO_00490	Align with RefSeq:NZ_JTLV01000003.1:SMSRO_RS02040	2.890631799	1.949750867	0.50039214	0.413568607	0.766806354	1.266260896
SMSRO_SF011720	1.297901777	1.740338348	0.841141661	-0.899196687	-1.504398878	0.163154468	0.261012138	-1.86502722		protein_coding	hypothetical protein	SMSROv2_1	899310	899435	-	MSRO_01172		2.890631799	1.949750867	0.50039214	0.413568607	0.766806354	1.266260896
SMSRO_SF023780	5.325838554	5.619198776	5.029097963	-0.590100814	-1.501015493	0.164013852	0.262105737	-1.505351936	rnmV	protein_coding	Ribonuclease M5	SMSROv2_1	1810382	1810918	-	MSRO_02378	Align with RefSeq:NZ_JTLV01000009.1:SMSRO_RS09400	5.755702219	6.037213709	5.023954096	4.80588603	5.159123776	5.173151492
SMSRO_SF019320	7.921747084	7.703392763	8.147634242	0.444241479	1.495476866	0.165429156	0.264084445	1.360598571	rpiR	protein_coding	HTH-type transcriptional regulator RpiR	SMSROv2_1	1468828	1469670	+	MSRO_01932	Align with RefSeq:NZ_JTLV01000006.1:SMSRO_RS07645	7.909825364	7.957245404	7.214637658	8.350206546	7.75549104	8.343076493
SMSRO_SF001230	8.903893677	8.727958831	9.070903511	0.34294468	1.492061461	0.166307179	0.265202144	1.268342764		protein_coding	hypothetical protein	SMSROv2_1	98274	99230	+	MSRO_00123	Align with RefSeq:NZ_JTLV01000001.1:SMSRO_RS00510	8.854766347	8.72673214	8.593149281	9.009758364	8.838268716	9.400687216
SMSRO_SFP00300	4.614253408	5.034235845	4.086020769	-0.948215076	-1.491308555	0.166501277	0.265227996	-1.929483994		protein_coding	hypothetical protein	pSMSRO_7	21505	21804	+	MSRO_P00300		4.170739718	5.494071384	5.544786259	3.873000226	3.088734449	5.514188409
SMSRO_SF012920	1.297901777	1.759570984	0.841141661	-0.918429323	-1.487781861	0.167413069	0.266395822	-1.890056449		protein_coding	hypothetical protein	SMSROv2_1	990493	990732	-	MSRO_01292	Align with RefSeq:NZ_JTLV01000005.1:SMSRO_RS05270	2.890631799	0.364788367	2.085354641	0.413568607	0.766806354	1.266260896
SMSRO_SF010140	3.102194083	3.539167884	2.67195932	-0.867208564	-1.484743784	0.168201998	0.267169965	-1.824130018		protein_coding	thiamine kinase	SMSROv2_1	781779	782567	-	MSRO_01014	Align with RefSeq:NZ_JTLV01000003.1:SMSRO_RS04225	2.890631799	3.824219985	3.959823758	1.998531108	2.351768854	3.588188991
SMSRO_SF012860	4.07377398	4.483557441	3.686781081	-0.79677636	-1.484528802	0.168257946	0.267169965	-1.737215055		protein_coding	recombination and repair protein RecT	SMSROv2_1	987839	988768	-	MSRO_01286	Align with RefSeq:NZ_JTLV01000005.1:SMSRO_RS05260	3.783716595	4.61271588	5.14424833	4.114008326	3.936731355	2.851223397
SMSRO_SF009160	9.972137074	10.11169001	9.83001308	-0.281676934	-1.483022415	0.16865043	0.267508289	-1.215607039	rluD	protein_coding	Ribosomal large subunit pseudouridine synthase D	SMSROv2_1	722304	723224	+	MSRO_00916	Align with RefSeq:NZ_JTLV01000003.1:SMSRO_RS03840	10.13991459	10.00684006	10.18864245	9.764507789	9.840947816	9.891969739
SMSRO_SF010690	4.843139631	5.147981707	4.554621785	-0.593359922	-1.478531287	0.169825284	0.269085545	-1.508756432		protein_coding	Chromate transporter	SMSROv2_1	830374	831252	+	MSRO_01069	Align with RefSeq:NZ_JTLV01000003.1:SMSRO_RS04450	4.941257872	5.494071384	5.023954096	4.937130563	4.226237972	4.436185897
SMSRO_SF001270	8.16157053	8.001016155	8.32522362	0.324207465	1.477534026	0.17008712	0.269214326	1.251976485	recD2_1	protein_coding	ATP-dependent RecD-like DNA helicase	SMSROv2_1	101649	105503	+	MSRO_00127	Align with RefSeq:NZ_JTLV01000001.1:SMSRO_RS00530	8.088901426	7.97211868	7.935020367	8.314435415	8.359263391	8.299683898
SMSRO_SF008860	1.358330124	1.961125833	0.843606856	-1.117518976	-1.472215318	0.171489472	0.271146132	-2.169735189		protein_coding	hypothetical protein	SMSROv2_1	699597	699869	+	MSRO_00886	Align with RefSeq:NZ_JTLV01000003.1:SMSRO_RS03720	0.083276877	1.949750867	3.670317141	0.413568607	0.766806354	1.266260896
SMSRO_SF013330	3.382457531	3.912013393	2.82888618	-1.083127213	-1.469891754	0.172105238	0.271709489	-2.118623476	xseB	protein_coding	Exodeoxyribonuclease 7 small subunit	SMSROv2_1	1019187	1019408	-	MSRO_01333	Align with RefSeq:NZ_JTLV01000005.1:SMSRO_RS05460	3.253201878	3.824219985	4.748319653	4.114008326	3.088734449	1.266260896
SMSRO_SF006210	12.11179708	12.24021006	11.9809972	-0.259212859	-1.469496251	0.172210239	0.271709489	-1.196825533	pdhC_2	protein_coding	Dihydrolipoyllysine-residue acetyltransferase component of pyruvate dehydrogenase complex	SMSROv2_1	493007	494284	+	MSRO_00621	Align with RefSeq:NZ_JTLV01000003.1:SMSRO_RS02625	12.13414584	12.20281042	12.38799356	12.00835973	11.87598406	12.06148886
SMSRO_SF022280	3.857278504	3.462540459	4.321754816	0.859214357	1.468076015	0.172587752	0.27173706	1.814050171		protein_coding	hypothetical protein	SMSROv2_1	1702170	1703372	+	MSRO_02228	Align with RefSeq:NZ_JTLV01000008.1:SMSRO_RS08820	3.990167473	2.686716462	3.670317141	5.271549603	3.936731355	3.588188991
SMSRO_SF009390	2.660626989	3.200941256	2.166349566	-1.03459169	-1.468059235	0.172592217	0.27173706	-2.04853379		protein_coding	hypothetical protein	SMSROv2_1	738300	738563	+	MSRO_00939	Align with RefSeq:NZ_JTLV01000003.1:SMSRO_RS03940	3.253201878	3.534713368	2.822320235	1.998531108	0.766806354	3.588188991
SMSRO_SF023110	11.30010826	11.16711735	11.43640716	0.269289818	1.455452204	0.175974747	0.27659198	1.205214402		protein_coding	Branched-chain amino acid transport system / permease component	SMSROv2_1	1766873	1769038	-	MSRO_02311	Align with RefSeq:NZ_JTLV01000009.1:SMSRO_RS09145	11.36810098	11.07989238	11.04632191	11.46681573	11.44011543	11.39940311
SMSRO_SF023030	9.934774709	10.09039979	9.785264627	-0.305135162	-1.454749124	0.176165054	0.27659198	-1.235534386	rpsL	protein_coding	30S ribosomal protein S12	SMSROv2_1	1755602	1756024	-	MSRO_02303	Align with RefSeq:NZ_JTLV01000009.1:SMSRO_RS09120	10.25695401	9.955375417	10.05306124	9.737749154	10.02183492	9.58367351
SMSRO_SF007660	1.297901777	1.767188313	0.841141661	-0.926046651	-1.453423676	0.176524304	0.27659198	-1.900062206		protein_coding	hypothetical protein	SMSROv2_1	607338	607772	+	MSRO_00766	Align with RefSeq:NZ_JTLV01000003.1:SMSRO_RS03215	1.668239378	3.172143289	0.50039214	0.413568607	0.766806354	1.266260896
SMSRO_SF014790	1.297901777	1.767188313	0.841141661	-0.926046651	-1.453423676	0.176524304	0.27659198	-1.900062206		protein_coding	hypothetical protein	SMSROv2_1	1125193	1125720	-	MSRO_01479	Align with RefSeq:NZ_JTLV01000005.1:SMSRO_RS06050	1.668239378	3.172143289	0.50039214	0.413568607	0.766806354	1.266260896
SMSRO_SF003390	4.743357361	4.362946794	5.079227979	0.716281185	1.453132421	0.17660333	0.27659198	1.642941584		protein_coding	hypothetical protein	SMSROv2_1	273003	273125	+	MSRO_00339		4.606838833	4.757105789	3.670317141	4.501031449	5.014733867	5.910117086
SMSRO_SF007540	2.688617762	3.266217498	2.166605946	-1.099611552	-1.451265468	0.177110612	0.277095407	-2.14296985		protein_coding	hypothetical protein	SMSROv2_1	598553	598759	+	MSRO_00754	Align with RefSeq:NZ_JTLV01000003.1:SMSRO_RS03170	2.405204972	4.065228085	3.307747062	0.413568607	3.088734449	2.851223397
SMSRO_SF005630	10.04300472	9.886439612	10.19110519	0.304665582	1.4496466	0.177551498	0.277494008	1.235132299	asnS_1	pseudogene	Asparagine--tRNA ligase	SMSROv2_1	445525	446891	+	MSRO_00563_MSRO_00564	Align with RefSeq:NZ_JTLV01000003.1:SMSRO_RS02375	9.955182115	9.733294828	9.970033957	10.06641358	10.04525581	10.48784802
SMSRO_SF013400	13.13721499	13.33390834	12.94371854	-0.390189795	-1.444382887	0.178991548	0.279451726	-1.310565806	groL	protein_coding	60 kDa chaperonin	SMSROv2_1	1031476	1033089	-	MSRO_01340	Align with RefSeq:NZ_JTLV01000005.1:SMSRO_RS05495	13.62449452	13.18596442	13.18316732	12.59565254	13.57275171	12.66125941
SMSRO_SF002280	5.135570372	4.657667992	5.635694127	0.978026135	1.440675574	0.180011799	0.28075062	1.969768568		protein_coding	hypothetical protein	SMSROv2_1	188935	189288	-	MSRO_00228	Align with RefSeq:NZ_JTLV01000002.1:SMSRO_RS00950	4.4755943	6.14614808	3.307747062	5.271549603	6.439231696	5.173151492
SMSRO_SF016290	6.883511055	7.11980457	6.666443069	-0.4533615	-1.438822053	0.180523754	0.281252106	-1.369226861		protein_coding	hypothetical protein	SMSROv2_1	1235002	1235946	-	MSRO_01629	Align with RefSeq:NZ_JTLV01000005.1:SMSRO_RS06690	6.769777404	7.46282045	7.158603623	6.856512103	6.832895544	6.220457206
SMSRO_SF007810	14.93464687	14.81866932	15.05243171	0.233762389	1.438146671	0.180710609	0.281252106	1.175897565	mreB_1	protein_coding	Rod shape-determining protein MreB	SMSROv2_1	615897	616937	+	MSRO_00781	Align with RefSeq:NZ_JTLV01000003.1:SMSRO_RS03280	14.7088145	14.86033114	14.88968737	15.22419045	14.97922674	14.94563103
SMSRO_SF013710	1.603985322	1.058395871	2.238895708	1.180499837	1.436878044	0.181062041	0.281505217	2.266552906		protein_coding	Transposase	SMSROv2_1	1053316	1053531	+	MSRO_01371	Align with RefSeq:NZ_JTLV01000005.1:SMSRO_RS05610	2.405204972	0.364788367	0.50039214	0.413568607	2.351768854	3.588188991
SMSRO_SF006640	9.696346205	9.542598511	9.851113809	0.308515298	1.435317799	0.181495059	0.281884514	1.238432552	rsmB	protein_coding	Ribosomal RNA small subunit methyltransferase B	SMSROv2_1	530285	531529	+	MSRO_00664	Align with RefSeq:NZ_JTLV01000003.1:SMSRO_RS02805	9.836493626	9.422780089	9.355260523	9.825079595	9.775234976	9.963228422
SMSRO_SF000410	1.868145739	2.396281478	1.435640952	-0.960640525	-1.433506231	0.181998939	0.282372963	-1.946173762		protein_coding	Plectrovirus spv1-c74 ORF 12 transmembrane protein	SMSROv2_1	36466	36615	-	MSRO_00041		2.405204972	1.949750867	2.822320235	0.413568607	0.766806354	2.851223397
SMSRO_SF011010	11.63068913	11.47544217	11.79586894	0.320426769	1.427670354	0.183630306	0.284607885	1.248699877	guaC	protein_coding	GMP reductase	SMSROv2_1	848481	849443	-	MSRO_01101	Align with RefSeq:NZ_JTLV01000003.1:SMSRO_RS04580	11.86504639	11.33417489	11.21377865	11.95224256	11.85227881	11.56661346
SMSRO_SF003090	12.88967047	13.14527564	12.64332124	-0.501954407	-1.417262307	0.186570785	0.288865046	-1.416130684	hrcA	protein_coding	Heat-inducible transcription repressor HrcA	SMSROv2_1	246771	247820	+	MSRO_00309	Align with RefSeq:NZ_JTLV01000002.1:SMSRO_RS01270	13.64325138	13.02188347	12.75512553	12.31027942	13.49025399	12.11722905
SMSRO_SF023480	11.69110508	11.81515872	11.56911253	-0.246046182	-1.410459337	0.188514367	0.291571495	-1.185952462	alsS_1	pseudogene	Acetolactate synthase	SMSROv2_1	1797516	1799184	+	MSRO_02348_MSRO_02349	Align with RefSeq:NZ_JTLV01000009.1:SMSRO_RS09310	11.81586831	11.74795263	11.88247573	11.67154567	11.53250684	11.49628133
SMSRO_SF018590	6.613447996	6.236576462	6.941519706	0.704943244	1.408188443	0.189166976	0.29227768	1.630080535	rmuC	protein_coding	DNA recombination protein RmuC	SMSROv2_1	1413489	1414658	-	MSRO_01859	Align with RefSeq:NZ_JTLV01000006.1:SMSRO_RS07300	5.509541632	7.46282045	5.785794359	6.563315727	7.070587102	7.288628709
SMSRO_SF001790	8.00419437	8.252378951	7.764020386	-0.488358565	-1.407018348	0.189503987	0.292495284	-1.402847869		protein_coding	hypothetical protein	SMSROv2_1	156351	156680	+	MSRO_00179		7.660705705	8.795240918	8.339595928	8.227349799	7.396162974	7.606110899
SMSRO_SF011260	2.511473997	3.043154619	1.911248425	-1.131906194	-1.40438387	0.190264638	0.293365641	-2.191481035		protein_coding	Terminase-like family	SMSROv2_1	868128	869588	-	MSRO_01126	Align with RefSeq:NZ_JTLV01000004.1:SMSRO_RS04605	3.542708496	3.534713368	2.085354641	3.873000226	0.766806354	1.266260896
SMSRO_SF004620	10.67376876	10.49465195	10.85378173	0.359129776	1.403557443	0.190503785	0.293430933	1.282651977	arcA_2	protein_coding	Arginine deiminase	SMSROv2_1	377487	378434	+	MSRO_00462	Align with RefSeq:NZ_JTLV01000003.1:SMSRO_RS01925	10.36056428	10.56568697	10.56243828	10.58974176	11.4241248	10.5400565
SMSRO_SF023150	3.777109915	4.114372936	3.392594539	-0.721778398	-1.396759994	0.192480494	0.296169677	-1.649213754		protein_coding	hypothetical protein	SMSROv2_1	1773169	1773471	-	MSRO_02315	Align with RefSeq:NZ_JTLV01000009.1:SMSRO_RS09165	3.542708496	4.452251208	4.407282735	2.735496702	3.936731355	3.588188991
SMSRO_SF009970	8.492536644	8.281632383	8.681739391	0.400107008	1.395336901	0.192896527	0.296503836	1.319605785	rpmI	protein_coding	50S ribosomal protein L35	SMSROv2_1	773739	773933	+	MSRO_00997	Align with RefSeq:NZ_JTLV01000003.1:SMSRO_RS04155	8.571116911	7.957245404	8.30129204	8.441474604	8.446286453	9.23780445
SMSRO_SF022520	7.700114514	7.515643585	7.886710436	0.371066851	1.387322009	0.195253881	0.299818267	1.29330886		protein_coding	multidrug efflux protein	SMSROv2_1	1718574	1720250	-	MSRO_02252	Align with RefSeq:NZ_JTLV01000008.1:SMSRO_RS08915	7.705328696	7.713516521	7.100304982	7.762296762	7.966478698	7.952761423
SMSRO_SF023320	6.22816258	6.455509237	5.978498016	-0.477011222	-1.383329252	0.196437303	0.301325122	-1.391857218		protein_coding	hypothetical protein	SMSROv2_1	1785483	1786817	+	MSRO_02332	Align with RefSeq:NZ_JTLV01000009.1:SMSRO_RS09240	6.622435688	6.34206829	6.383035189	5.457962727	6.439231696	6.124241891
SMSRO_SF011940	4.0739237	4.446454357	3.737744681	-0.708709677	-1.376560608	0.198457316	0.304110851	-1.634341734		pseudogene	hypothetical protein	SMSROv2_1	918198	918979	+	MSRO_01194_MSRO_01195	Align with RefSeq:NZ_JTLV01000004.1:SMSRO_RS04890	4.4755943	4.452251208	4.407282735	3.583493609	4.673696949	2.851223397
SMSRO_SF022270	1.74531814	2.162230203	1.364041986	-0.798188217	-1.375607281	0.198743227	0.304236295	-1.738915968		protein_coding	hypothetical protein	SMSROv2_1	1701242	1702180	+	MSRO_02227	Align with RefSeq:NZ_JTLV01000008.1:SMSRO_RS08815	1.668239378	1.949750867	2.822320235	0.413568607	2.351768854	1.266260896
SMSRO_SF004720	1.216997306	1.586578674	0.837803513	-0.748775161	-1.370583058	0.200255777	0.305297918	-1.680365605		protein_coding	hypothetical protein	SMSROv2_1	388862	389140	-	MSRO_00472	Align with RefSeq:NZ_JTLV01000003.1:SMSRO_RS01970	2.405204972	1.949750867	0.50039214	0.413568607	0.766806354	1.266260896
SMSRO_SF013060	1.216997306	1.586578674	0.837803513	-0.748775161	-1.370583058	0.200255777	0.305297918	-1.680365605		protein_coding	Transposase	SMSROv2_1	999504	999719	+	MSRO_01306	Align with RefSeq:NZ_JTLV01000005.1:SMSRO_RS05340	2.405204972	1.949750867	0.50039214	0.413568607	0.766806354	1.266260896
SMSRO_SF014670	1.216997306	1.586578674	0.837803513	-0.748775161	-1.370583058	0.200255777	0.305297918	-1.680365605		protein_coding	hypothetical protein	SMSROv2_1	1120611	1121063	-	MSRO_01467	Align with RefSeq:NZ_JTLV01000005.1:SMSRO_RS06000	2.405204972	1.949750867	0.50039214	0.413568607	0.766806354	1.266260896
SMSRO_SF023710	1.216997306	1.586578674	0.837803513	-0.748775161	-1.370583058	0.200255777	0.305297918	-1.680365605		protein_coding	hypothetical protein	SMSROv2_1	1807057	1807221	+	MSRO_02371		2.405204972	1.949750867	0.50039214	0.413568607	0.766806354	1.266260896
SMSRO_SF022090	11.20131194	11.35770402	11.04150941	-0.316194612	-1.368312023	0.200942651	0.306032168	-1.245042174	atpE	protein_coding	ATP synthase subunit c	SMSROv2_1	1690485	1690772	-	MSRO_02209	Align with RefSeq:NZ_JTLV01000008.1:SMSRO_RS08740	11.02652427	11.4315503	11.62774168	11.25513296	10.7195476	11.14737486
SMSRO_SF023690	2.213210627	2.552581315	1.845612768	-0.706968547	-1.367546897	0.201174509	0.306072645	-1.632370504		protein_coding	hypothetical protein	SMSROv2_1	1806270	1806740	+	MSRO_02369	Align with RefSeq:NZ_JTLV01000009.1:SMSRO_RS09365	2.405204972	3.172143289	2.085354641	1.998531108	2.351768854	1.266260896
SMSRO_SF021700	8.778797499	8.627865541	8.949910896	0.322045354	1.36430722	0.202158732	0.307256544	1.250101602	nfuA	protein_coding	Fe/S biogenesis protein NfuA	SMSROv2_1	1657345	1657572	+	MSRO_02170	Align with RefSeq:NZ_JTLV01000008.1:SMSRO_RS08565	8.814595908	8.539714049	8.517200428	9.138082461	9.066014372	8.597177774
SMSRO_SF016280	5.786630632	6.011651353	5.508170206	-0.503481147	-1.363491349	0.202407233	0.307320962	-1.417630105		protein_coding	hypothetical protein	SMSROv2_1	1234372	1234995	-	MSRO_01628	Align with RefSeq:NZ_JTLV01000005.1:SMSRO_RS06685	5.916166891	6.197678381	5.926656895	5.16845611	5.29036831	6.220457206
SMSRO_SF006820	7.990930162	8.195678849	7.806877358	-0.388801491	-1.355786268	0.204766756	0.310587216	-1.309305256		protein_coding	hypothetical protein	SMSROv2_1	546886	547596	+	MSRO_00682	Align with RefSeq:NZ_JTLV01000003.1:SMSRO_RS02880	8.671991513	7.864634254	8.016091978	7.779890822	8.042930759	7.570041644
SMSRO_SF001820	1.216997306	1.606387518	0.837803513	-0.768584005	-1.35150739	0.206087011	0.311322931	-1.703596894		protein_coding	recombination and repair protein RecT	SMSROv2_1	157371	158300	-	MSRO_00182	Align with RefSeq:NZ_JTLV01000002.1:SMSRO_RS00765	2.405204972	0.364788367	2.085354641	0.413568607	0.766806354	1.266260896
SMSRO_SF007730	1.216997306	1.606387518	0.837803513	-0.768584005	-1.35150739	0.206087011	0.311322931	-1.703596894		protein_coding	hypothetical protein	SMSROv2_1	610428	610877	+	MSRO_00773	Align with RefSeq:NZ_JTLV01000003.1:SMSRO_RS03245	2.405204972	0.364788367	2.085354641	0.413568607	0.766806354	1.266260896
SMSRO_SF008520	1.216997306	1.606387518	0.837803513	-0.768584005	-1.35150739	0.206087011	0.311322931	-1.703596894		protein_coding	hypothetical protein	SMSROv2_1	677793	678155	-	MSRO_00852	Align with RefSeq:NZ_JTLV01000003.1:SMSRO_RS03575	2.405204972	0.364788367	2.085354641	0.413568607	0.766806354	1.266260896
SMSRO_SF023300	1.216997306	1.606387518	0.837803513	-0.768584005	-1.35150739	0.206087011	0.311322931	-1.703596894		protein_coding	hypothetical protein	SMSROv2_1	1784275	1784544	+	MSRO_02330	Align with RefSeq:NZ_JTLV01000009.1:SMSRO_RS09230	2.405204972	0.364788367	2.085354641	0.413568607	0.766806354	1.266260896
SMSRO_SF005410	12.69514656	12.56438394	12.82493209	0.260548154	1.346786181	0.207552015	0.313055054	1.197933775	rplF	protein_coding	50S ribosomal protein L6	SMSROv2_1	429170	429709	+	MSRO_00541	Align with RefSeq:NZ_JTLV01000003.1:SMSRO_RS02260	12.56986054	12.38542113	12.73969231	12.96695791	12.55837627	12.95057121
SMSRO_SF023930	5.254068021	5.507371661	4.91840651	-0.588965151	-1.346459992	0.207653553	0.313055054	-1.504167417		protein_coding	hypothetical protein	SMSROv2_1	1826385	1827587	-	MSRO_02393	Align with RefSeq:NZ_JTLV01000009.1:SMSRO_RS09480	5.292730243	5.409182486	5.857944144	4.320459203	4.854269195	5.789822852
SMSRO_SF000770	1.603985322	1.10332023	2.077760358	0.974440128	1.343682826	0.208519733	0.314021925	1.964878532		protein_coding	hypothetical protein	SMSROv2_1	62506	63423	+	MSRO_00077	Align with RefSeq:NZ_JTLV01000001.1:SMSRO_RS00320	0.083276877	2.686716462	0.50039214	1.998531108	3.088734449	1.266260896
SMSRO_SF008040	6.816096804	6.623749961	6.98816795	0.36441799	1.343054524	0.208716115	0.314021925	1.287362178		protein_coding	hypothetical protein	SMSROv2_1	633672	634475	+	MSRO_00804	Align with RefSeq:NZ_JTLV01000003.1:SMSRO_RS03375	6.526220373	6.70463837	6.650139259	6.822959544	6.995625044	7.196998234
SMSRO_SF006780	1.216997306	1.603343231	0.837803513	-0.765539718	-1.337703373	0.21039494	0.316098579	-1.700005858		protein_coding	hypothetical protein	SMSROv2_1	544643	544735	+	MSRO_00678		1.668239378	2.686716462	0.50039214	0.413568607	0.766806354	1.266260896
SMSRO_SF001540	9.745927355	9.894153521	9.608413241	-0.28574028	-1.337304967	0.210520382	0.316098579	-1.219035619	tsaC	protein_coding	Threonylcarbamoyl-AMP synthase	SMSROv2_1	130846	131385	+	MSRO_00154	Align with RefSeq:NZ_JTLV01000001.1:SMSRO_RS00645	9.829791198	9.898118099	9.957773019	9.879135012	9.583789977	9.326956828
SMSRO_SF005140	8.060058434	7.886698506	8.220327379	0.333628873	1.33186835	0.2122384	0.318357599	1.260179175		protein_coding	hypothetical protein	SMSROv2_1	413661	414590	+	MSRO_00514	Align with RefSeq:NZ_JTLV01000003.1:SMSRO_RS02130	7.804376066	7.927030791	7.935020367	7.897384385	8.541593413	8.254945583
SMSRO_SF015610	4.804079621	4.472829251	5.109515822	0.636686572	1.326345976	0.213995462	0.320670587	1.554754262		protein_coding	hypothetical protein	SMSROv2_1	1183619	1184299	-	MSRO_01561	Align with RefSeq:NZ_JTLV01000005.1:SMSRO_RS06420	3.990167473	4.065228085	5.45458845	5.057424797	5.29036831	4.966700614
SMSRO_SF001200	3.251347075	3.845512958	2.681958499	-1.163554458	-1.325174216	0.214369836	0.320909061	-2.240086525		protein_coding	hypothetical protein	SMSROv2_1	96861	97049	+	MSRO_00120	Align with RefSeq:NZ_JTLV01000001.1:SMSRO_RS00495	3.253201878	5.008644556	3.307747062	2.735496702	0.766806354	4.436185897
SMSRO_SF000680	1.874473714	2.459253143	1.324336263	-1.13491688	-1.3222986	0.215290895	0.321964618	-2.1960591		protein_coding	hypothetical protein	SMSROv2_1	56809	57813	-	MSRO_00068	Align with RefSeq:NZ_JTLV01000001.1:SMSRO_RS00290	0.083276877	3.172143289	3.959823758	1.998531108	0.766806354	1.266260896
SMSRO_SF018240	1.826222611	1.359223824	2.239415225	0.880191401	1.319429213	0.216213234	0.323019972	1.840619479		protein_coding	hypothetical protein	SMSROv2_1	1387395	1387535	-	MSRO_01824		1.668239378	1.949750867	0.50039214	1.998531108	3.574161276	1.266260896
SMSRO_SF004400	5.685311332	5.311303154	6.043727508	0.732424355	1.314778517	0.217715127	0.324938192	1.661428669		protein_coding	nicotinamidase/pyrazinamidase	SMSROv2_1	359395	359898	-	MSRO_00440	Align with RefSeq:NZ_JTLV01000003.1:SMSRO_RS01815	6.273101436	5.318984677	4.200831858	5.367764918	6.25865945	6.692525651
SMSRO_SF009260	1.216997306	1.632362664	0.837803513	-0.79455915	-1.310102158	0.21923402	0.326225473	-1.734547261		protein_coding	hypothetical protein	SMSROv2_1	729867	730145	-	MSRO_00926	Align with RefSeq:NZ_JTLV01000003.1:SMSRO_RS03880	1.668239378	0.364788367	2.822320235	0.413568607	0.766806354	1.266260896
SMSRO_SF015600	1.216997306	1.632362664	0.837803513	-0.79455915	-1.310102158	0.21923402	0.326225473	-1.734547261		protein_coding	hypothetical protein	SMSROv2_1	1183443	1183655	-	MSRO_01560	Align with RefSeq:NZ_JTLV01000005.1:SMSRO_RS06415	1.668239378	0.364788367	2.822320235	0.413568607	0.766806354	1.266260896
SMSRO_SF021090	1.216997306	1.632362664	0.837803513	-0.79455915	-1.310102158	0.21923402	0.326225473	-1.734547261		protein_coding	hypothetical protein	SMSROv2_1	1611304	1612161	-	MSRO_02109	Align with RefSeq:NZ_JTLV01000008.1:SMSRO_RS08300	1.668239378	0.364788367	2.822320235	0.413568607	0.766806354	1.266260896
SMSRO_SF007770	1.481157723	1.056663662	1.83977675	0.783113088	1.307127502	0.220204756	0.327343261	1.720840147		protein_coding	hypothetical protein	SMSROv2_1	613713	614141	-	MSRO_00777	Align with RefSeq:NZ_JTLV01000003.1:SMSRO_RS03260	2.405204972	0.364788367	0.50039214	1.998531108	2.351768854	1.266260896
SMSRO_SF011320	5.17846698	4.8674549	5.52386615	0.656411249	1.304243281	0.221149372	0.328420034	1.576157001		protein_coding	hypothetical protein	SMSROv2_1	873538	873774	+	MSRO_01132	Align with RefSeq:NZ_JTLV01000004.1:SMSRO_RS04635	5.575129973	3.824219985	5.14424833	5.457962727	5.896089371	5.173151492
SMSRO_SF005000	1.216997306	1.65920694	0.837803513	-0.821403426	-1.301333672	0.222105696	0.32885759	-1.767124181		protein_coding	hypothetical protein	SMSROv2_1	406498	406734	+	MSRO_00500	Align with RefSeq:NZ_JTLV01000003.1:SMSRO_RS02070	0.083276877	2.686716462	2.085354641	0.413568607	0.766806354	1.266260896
SMSRO_SF009620	1.216997306	1.65920694	0.837803513	-0.821403426	-1.301333672	0.222105696	0.32885759	-1.767124181		protein_coding	hypothetical protein	SMSROv2_1	751834	751974	+	MSRO_00962		0.083276877	2.686716462	2.085354641	0.413568607	0.766806354	1.266260896
SMSRO_SF011430	1.216997306	1.65920694	0.837803513	-0.821403426	-1.301333672	0.222105696	0.32885759	-1.767124181		protein_coding	Integrase core domain	SMSROv2_1	881585	882331	+	MSRO_01143	Align with RefSeq:NZ_JTLV01000004.1:SMSRO_RS04680	0.083276877	2.686716462	2.085354641	0.413568607	0.766806354	1.266260896
SMSRO_SF014490	8.876462007	8.74468986	9.013087128	0.268397268	1.297716242	0.223299427	0.330297068	1.204469005	fhs1	protein_coding	Formate--tetrahydrofolate ligase 1	SMSROv2_1	1108764	1110371	-	MSRO_01449	Align with RefSeq:NZ_JTLV01000005.1:SMSRO_RS05930	8.834820936	8.717935192	8.675317822	9.002283243	9.111102262	8.917312587
SMSRO_SF020990	3.182530116	2.632836243	3.755709294	1.122873051	1.296377095	0.223742678	0.33062471	2.177802389	yicI_6	protein_coding	putative alpha-xylosidase	SMSROv2_1	1605102	1605491	-	MSRO_02099	Align with RefSeq:NZ_JTLV01000008.1:SMSRO_RS10060	3.783716595	0.364788367	3.670317141	3.220923529	4.467246072	3.588188991
SMSRO_SF003950	9.341307523	9.508514593	9.179446476	-0.329068117	-1.293287516	0.224768083	0.33085411	-1.256201692		pseudogene	hypothetical protein	SMSROv2_1	319440	320088	+	MSRO_00395_MSRO_00396	Align with RefSeq:NZ_JTLV01000002.1:SMSRO_RS01660	9.914584121	9.298479022	9.291555028	9.335409545	8.870094162	9.337723259
SMSRO_SF004120	5.759621044	6.135104512	5.45591822	-0.679186291	-1.291399257	0.225396685	0.33085411	-1.601236371		protein_coding	hypothetical protein	SMSROv2_1	337065	337187	+	MSRO_00412		5.575129973	6.295525704	6.608916597	6.028278452	5.976259719	4.073615818
SMSRO_SF000780	1.216997306	1.668417528	0.837803513	-0.830614014	-1.291235629	0.225451225	0.33085411	-1.77844211		protein_coding	hypothetical protein	SMSROv2_1	63413	64615	+	MSRO_00078	Align with RefSeq:NZ_JTLV01000001.1:SMSRO_RS00325	0.083276877	1.949750867	2.822320235	0.413568607	0.766806354	1.266260896
SMSRO_SF011680	1.216997306	1.668417528	0.837803513	-0.830614014	-1.291235629	0.225451225	0.33085411	-1.77844211		protein_coding	Integrase core domain	SMSROv2_1	896876	897622	-	MSRO_01168	Align with RefSeq:NZ_JTLV01000004.1:SMSRO_RS04775	0.083276877	1.949750867	2.822320235	0.413568607	0.766806354	1.266260896
SMSRO_SF019880	1.216997306	1.668417528	0.837803513	-0.830614014	-1.291235629	0.225451225	0.33085411	-1.77844211		protein_coding	Terminase-like family	SMSROv2_1	1516050	1517510	-	MSRO_01988	Align with RefSeq:NZ_JTLV01000007.1:SMSRO_RS07800	0.083276877	1.949750867	2.822320235	0.413568607	0.766806354	1.266260896
SMSRO_SF021840	1.216997306	1.668417528	0.837803513	-0.830614014	-1.291235629	0.225451225	0.33085411	-1.77844211		protein_coding	hypothetical protein	SMSROv2_1	1667090	1667428	-	MSRO_02184	Align with RefSeq:NZ_JTLV01000008.1:SMSRO_RS08620	0.083276877	1.949750867	2.822320235	0.413568607	0.766806354	1.266260896
SMSRO_SF022370	1.216997306	1.668417528	0.837803513	-0.830614014	-1.291235629	0.225451225	0.33085411	-1.77844211		protein_coding	hypothetical protein	SMSROv2_1	1707029	1707193	-	MSRO_02237		0.083276877	1.949750867	2.822320235	0.413568607	0.766806354	1.266260896
SMSRO_SF008010	3.209423947	3.624963533	2.832017278	-0.792946255	-1.286159966	0.227148432	0.333017022	-1.732609166		protein_coding	hypothetical protein	SMSROv2_1	630295	630714	-	MSRO_00801	Align with RefSeq:NZ_JTLV01000003.1:SMSRO_RS03360	3.990167473	3.534713368	3.307747062	1.998531108	2.351768854	4.073615818
SMSRO_SF006550	12.28781504	12.41473937	12.16221677	-0.252522603	-1.284402933	0.227738394	0.333553974	-1.191288304		protein_coding	hypothetical protein	SMSROv2_1	520659	521609	+	MSRO_00655	Align with RefSeq:NZ_JTLV01000003.1:SMSRO_RS02760	12.154404	12.47298609	12.62548268	12.28585872	12.22059141	11.96756736
SMSRO_SFP00380	8.201858025	8.383125447	8.009975798	-0.373149649	-1.277222927	0.230162338	0.336773352	-1.295177339		protein_coding	hypothetical protein	pSMSRO_7	26728	26997	-	MSRO_P00380		7.884176777	8.626883212	8.675317822	8.227349799	7.685669591	8.111750947
SMSRO_SF005850	1.406581227	0.823102546	2.12525938	1.302156833	1.264424373	0.234535528	0.342835756	2.465972709		protein_coding	hypothetical protein	SMSROv2_1	460966	461427	+	MSRO_00585	Align with RefSeq:NZ_JTLV01000003.1:SMSRO_RS02470	1.668239378	0.364788367	0.50039214	0.413568607	0.766806354	4.725692515
SMSRO_SF020120	1.603985322	1.128080274	2.138385235	1.010304961	1.262965116	0.235038434	0.343234382	2.014336851		protein_coding	hypothetical protein	SMSROv2_1	1534521	1534772	+	MSRO_02012	Align with RefSeq:NZ_JTLV01000007.1:SMSRO_RS07895	0.083276877	0.364788367	2.822320235	2.735496702	0.766806354	2.851223397
SMSRO_SF010730	1.622490541	1.907531328	1.322313572	-0.585217757	-1.255872588	0.237495296	0.346385711	-1.500265418	dnaJ_3	protein_coding	Chaperone protein DnaJ	SMSROv2_1	833151	833381	+	MSRO_01073	Align with RefSeq:NZ_JTLV01000003.1:SMSRO_RS04465	1.668239378	1.949750867	2.085354641	1.998531108	0.766806354	1.266260896
SMSRO_SF006100	9.68580895	9.541922798	9.829883419	0.287960621	1.255396326	0.237661021	0.346385711	1.220913187	pstS1	protein_coding	Phosphate-binding protein PstS 1 precursor	SMSROv2_1	478216	479535	+	MSRO_00610	Align with RefSeq:NZ_JTLV01000003.1:SMSRO_RS02570	9.823057487	9.610341073	9.176349173	9.692018066	9.877942024	9.93514588
SMSRO_SF000440	9.426877261	9.617755007	9.243080824	-0.374674183	-1.254372365	0.238017649	0.346566713	-1.29654671	rplJ	protein_coding	50S ribosomal protein L10	SMSROv2_1	37612	38103	-	MSRO_00044	Align with RefSeq:NZ_JTLV01000001.1:SMSRO_RS00190	10.22410665	9.581534225	9.012144794	9.185058077	9.18887112	9.369548704
SMSRO_SF014480	7.705323094	7.556162938	7.864022383	0.307859445	1.247990952	0.240250014	0.349475874	1.237869685		protein_coding	hypothetical protein	SMSROv2_1	1107378	1108721	-	MSRO_01448	Align with RefSeq:NZ_JTLV01000005.1:SMSRO_RS05925	7.719901498	7.583956887	7.345882191	7.7972729	8.042930759	7.741994327
SMSRO_SF008300	3.001029282	3.47641881	2.544852273	-0.931566537	-1.237532133	0.243945524	0.35450563	-1.907345946		protein_coding	hypothetical protein	SMSROv2_1	652721	653011	+	MSRO_00830	Align with RefSeq:NZ_JTLV01000003.1:SMSRO_RS03470	3.542708496	4.065228085	2.822320235	3.220923529	0.766806354	3.588188991
SMSRO_SF003210	7.67113569	7.502452265	7.819109056	0.31665679	1.23089548	0.246314311	0.357599453	1.245441096		protein_coding	RutC family protein	SMSROv2_1	263789	264175	+	MSRO_00321	Align with RefSeq:NZ_JTLV01000002.1:SMSRO_RS01330	7.321681616	7.731110581	7.466176425	7.573439944	7.92667769	8.007727882
SMSRO_SF010500	8.192604274	8.372986502	8.024257329	-0.348729173	-1.22466463	0.248555152	0.360501685	-1.273438399		protein_coding	hypothetical protein	SMSROv2_1	819522	820481	+	MSRO_01050	Align with RefSeq:NZ_JTLV01000003.1:SMSRO_RS04380	7.947463022	8.588790041	8.614134306	8.214468507	8.184658869	7.606110899
SMSRO_SF020930	7.579393016	7.420509784	7.733766316	0.313256532	1.223498861	0.248976227	0.360761472	1.242509198	ffh_3	protein_coding	Signal recognition particle protein	SMSROv2_1	1600413	1601771	-	MSRO_02093	Align with RefSeq:NZ_JTLV01000008.1:SMSRO_RS08235	7.534487989	7.210278418	7.511619395	7.814448044	7.481051871	7.924472379
SMSRO_SF022990	11.49385295	11.29433189	11.7114607	0.417128812	1.20241594	0.256690993	0.371578904	1.335267518		protein_coding	LemA family	SMSROv2_1	1750967	1751581	-	MSRO_02299	Align with RefSeq:NZ_JTLV01000009.1:SMSRO_RS09100	12.04219203	11.25733118	10.55431802	11.85495664	11.95601319	11.29830662
SMSRO_SF007490	4.47949453	4.745592933	4.127463725	-0.618129208	-1.198628362	0.258097066	0.373202259	-1.534883554		protein_coding	hypothetical protein	SMSROv2_1	595966	596361	+	MSRO_00749	Align with RefSeq:NZ_JTLV01000003.1:SMSRO_RS03150	4.606838833	4.757105789	4.892709563	3.220923529	4.226237972	5.173151492
SMSRO_SF001060	5.173672976	5.430969577	4.842559885	-0.588409692	-1.198048071	0.258313033	0.373202259	-1.503588401	acpP	protein_coding	Acyl carrier protein	SMSROv2_1	86987	87211	+	MSRO_00106	Align with RefSeq:NZ_JTLV01000001.1:SMSRO_RS00435	5.292730243	5.856641463	5.14424833	4.501031449	4.226237972	6.021148398
SMSRO_SF018640	11.18497372	11.29517724	11.07499369	-0.220183546	-1.193669181	0.259947384	0.37519995	-1.164881779	pta	protein_coding	Phosphate acetyltransferase	SMSROv2_1	1419384	1420352	-	MSRO_01864	Align with RefSeq:NZ_JTLV01000006.1:SMSRO_RS07325	11.25132215	11.26338975	11.37306702	11.20879657	10.89994857	11.11331824
SMSRO_SF008220	1.990973338	2.389470521	1.602751009	-0.786719513	-1.19013059	0.261274131	0.376750221	-1.725147255		protein_coding	hypothetical protein	SMSROv2_1	646473	647165	+	MSRO_00822	Align with RefSeq:NZ_JTLV01000003.1:SMSRO_RS03435	2.405204972	2.686716462	2.085354641	0.413568607	3.088734449	1.266260896
SMSRO_SF007030	8.775348838	8.648342177	8.902634988	0.254292811	1.185863287	0.262881277	0.378701434	1.19275093		protein_coding	multidrug efflux pump VmrA	SMSROv2_1	560324	561169	-	MSRO_00703	Align with RefSeq:NZ_JTLV01000003.1:SMSRO_RS02965	8.780244403	8.626883212	8.528298136	8.775512381	9.038269382	8.902885517
SMSRO_SF016970	2.769522233	2.308853105	3.204549931	0.895696826	1.179973179	0.265112525	0.38154708	1.8605083		protein_coding	hypothetical protein	SMSROv2_1	1288151	1289281	-	MSRO_01697		3.783716595	2.686716462	0.50039214	3.220923529	3.574161276	2.851223397
SMSRO_SF002780	9.185285216	9.30511873	9.060725499	-0.24439323	-1.174099249	0.26735261	0.384399943	-1.184594449	steT_1	protein_coding	Serine/threonine exchanger SteT	SMSROv2_1	222334	223887	+	MSRO_00278	Align with RefSeq:NZ_JTLV01000002.1:SMSRO_RS01160	9.108416439	9.389927929	9.428170102	9.002283243	9.128750127	9.054163455
SMSRO_SF003170	9.921110342	9.797337025	10.04633187	0.248994849	1.170389804	0.268774964	0.385987926	1.188378862		protein_coding	hypothetical protein	SMSROv2_1	255919	259446	+	MSRO_00317	Align with RefSeq:NZ_JTLV01000002.1:SMSRO_RS01310	9.519988419	9.917457464	9.965958545	10.19000164	10.01235906	9.920896925
SMSRO_SF024270	4.019208579	3.690536934	4.480679616	0.790142682	1.169869838	0.268974819	0.385987926	1.729245476		protein_coding	Transposase	SMSROv2_1	1855927	1856202	+	MSRO_02427	Align with RefSeq:NZ_JTLV01000010.1:SMSRO_RS09600	4.33120439	3.824219985	2.822320235	5.271549603	5.014733867	2.851223397
SMSRO_SF006220	12.67146339	12.56921484	12.77657801	0.20736317	1.167556755	0.269865305	0.386881691	1.154576023	pdhD	protein_coding	Dihydrolipoyl dehydrogenase	SMSROv2_1	494301	495686	+	MSRO_00622	Align with RefSeq:NZ_JTLV01000003.1:SMSRO_RS02630	12.56986054	12.45655431	12.68247607	12.83168475	12.9028362	12.58536847
SMSRO_SF000760	5.355585377	5.575162669	5.099657661	-0.475505008	-1.166905113	0.270116593	0.386881691	-1.390404838		protein_coding	hypothetical protein	SMSROv2_1	61261	62499	+	MSRO_00076	Align with RefSeq:NZ_JTLV01000001.1:SMSRO_RS00315	5.292730243	6.092708821	5.358373135	5.057424797	4.673696949	5.658578319
SMSRO_SF019550	8.057759757	7.86332688	8.237180748	0.373853868	1.163760481	0.271331841	0.388249305	1.295809705		pseudogene	ABC-2 family transporter protein	SMSROv2_1	1489527	1490331	-	MSRO_01955_MSRO_01956	Align with RefSeq:NZ_JTLV01000006.1:SMSRO_RS07740	7.449599091	8.499214687	7.660263477	8.326457944	7.906357706	8.504665635
SMSRO_SF008270	3.790952538	4.0694084	3.488257282	-0.581151118	-1.155545594	0.274526883	0.39244447	-1.496042457		protein_coding	hypothetical protein	SMSROv2_1	650734	651054	+	MSRO_00827	Align with RefSeq:NZ_JTLV01000003.1:SMSRO_RS03455	4.170739718	4.065228085	3.959823758	2.735496702	4.226237972	3.588188991
SMSRO_SF021320	3.318103397	3.788597415	2.793060285	-0.99553713	-1.154560538	0.274911988	0.392618557	-1.993822708		protein_coding	hypothetical protein	SMSROv2_1	1627076	1627228	+	MSRO_02132		2.405204972	5.409182486	3.670317141	3.583493609	3.574161276	1.266260896
SMSRO_SF006580	7.416688246	7.239228931	7.559216311	0.319987379	1.146580683	0.278047386	0.396716413	1.248319629		protein_coding	CAAX amino terminal protease self- immunity	SMSROv2_1	524049	525014	+	MSRO_00658	Align with RefSeq:NZ_JTLV01000003.1:SMSRO_RS02775	7.138559313	7.398211368	7.186892667	7.23374757	7.534990678	8.007727882
SMSRO_SF016170	2.952778179	3.266544835	2.658806114	-0.607738721	-1.142226131	0.279770161	0.39879284	-1.523868826		protein_coding	cytoplasmic glycerophosphodiester phosphodiesterase	SMSROv2_1	1226062	1226667	+	MSRO_01617	Align with RefSeq:NZ_JTLV01000005.1:SMSRO_RS06645	3.783716595	2.686716462	3.307747062	1.998531108	3.088734449	2.851223397
SMSRO_SF018750	1.74531814	1.358676174	2.191642981	0.832966806	1.136038659	0.282232471	0.401752942	1.781344815		protein_coding	hypothetical protein	SMSROv2_1	1432217	1433608	+	MSRO_01875	Align with RefSeq:NZ_JTLV01000006.1:SMSRO_RS07380	1.668239378	1.949750867	0.50039214	1.998531108	0.766806354	3.588188991
SMSRO_SF013340	7.640432059	7.780533065	7.472252542	-0.308280523	-1.135655004	0.282385703	0.401752942	-1.238231034	xseA	protein_coding	Exodeoxyribonuclease 7 large subunit	SMSROv2_1	1019398	1020690	-	MSRO_01334	Align with RefSeq:NZ_JTLV01000005.1:SMSRO_RS05465	7.534487989	7.911682827	7.918244655	7.402253294	7.209749849	7.866173738
SMSRO_SF001400	9.145661151	9.025506151	9.271495403	0.245989252	1.132370679	0.283700133	0.403238225	1.185905664	yfkO	protein_coding	Putative NAD(P)H nitroreductase YfkO	SMSROv2_1	119540	120184	+	MSRO_00140	Align with RefSeq:NZ_JTLV01000001.1:SMSRO_RS00580	9.295165172	8.938435554	8.826821627	9.28701272	9.254646387	9.271885445
SMSRO_SF010530	1.74531814	2.125549845	1.323307426	-0.802242419	-1.116115877	0.290275951	0.412191851	-1.74380947		protein_coding	hypothetical protein	SMSROv2_1	821643	821765	-	MSRO_01053		2.405204972	3.534713368	0.50039214	1.998531108	0.766806354	1.266260896
SMSRO_SF007150	11.02584208	10.91720237	11.1363679	0.219165528	1.112967192	0.29156333	0.413625999	1.164060085	rpmA	protein_coding	50S ribosomal protein L27	SMSROv2_1	566498	566791	+	MSRO_00715	Align with RefSeq:NZ_JTLV01000003.1:SMSRO_RS03010	10.87199521	10.91457303	10.96697848	11.06192619	11.40976058	10.929819
SMSRO_SF000360	7.961198533	7.804364486	8.120011808	0.315647322	1.102440961	0.295899256	0.41880089	1.244569953	rpsR	protein_coding	30S ribosomal protein S18	SMSROv2_1	34247	34471	+	MSRO_00036	Align with RefSeq:NZ_JTLV01000001.1:SMSRO_RS00160	7.690607191	7.864634254	7.866714354	7.848196835	8.691618857	7.805419707
SMSRO_SF013050	1.74531814	2.190963874	1.323307426	-0.867656448	-1.102268907	0.295970539	0.41880089	-1.824696406		protein_coding	hypothetical protein	SMSROv2_1	999187	999381	-	MSRO_01305	Align with RefSeq:NZ_JTLV01000005.1:SMSRO_RS05335	0.083276877	3.534713368	2.822320235	1.998531108	0.766806354	1.266260896
SMSRO_SF000020	4.389704089	4.675779691	3.99968746	-0.67609223	-1.102068111	0.296053748	0.41880089	-1.597805976	dnaN	protein_coding	DNA polymerase III subunit beta	SMSROv2_1	1513	2634	+	MSRO_00002	Align with RefSeq:NZ_JTLV01000001.1:SMSRO_RS00010	4.606838833	5.008644556	4.407282735	2.735496702	4.226237972	5.353723737
SMSRO_SF011440	5.253957732	5.02171752	5.456315472	0.434597951	1.100760872	0.2965959	0.419050001	1.351534137		protein_coding	hypothetical protein	SMSROv2_1	882324	883025	-	MSRO_01144	Align with RefSeq:NZ_JTLV01000004.1:SMSRO_RS04685	5.127670996	5.318984677	4.587854981	5.057424797	5.521693856	5.910117086
SMSRO_SF007230	7.040565584	7.23440378	6.887743375	-0.346660405	-1.100288606	0.296791952	0.419050001	-1.271613647		protein_coding	Membrane transport protein	SMSROv2_1	571167	572336	+	MSRO_00723	Align with RefSeq:NZ_JTLV01000003.1:SMSRO_RS03040	7.243148214	7.504339719	6.943335636	7.100069135	7.141845785	6.310655015
SMSRO_SF003990	10.1579745	10.29285849	10.02930042	-0.263558066	-1.099024702	0.297317128	0.41939436	-1.200435647	fgs	protein_coding	Folylpolyglutamate synthase	SMSROv2_1	323424	324548	+	MSRO_00399	Align with RefSeq:NZ_JTLV01000002.1:SMSRO_RS01675	9.979609281	10.44026752	10.47049803	10.14318935	10.26864354	9.645639263
SMSRO_SF018630	11.53782699	11.63423973	11.44067865	-0.193561077	-1.08800169	0.301927812	0.425495622	-1.143582998	ackA	protein_coding	Acetate kinase	SMSROv2_1	1418165	1419352	-	MSRO_01863	Align with RefSeq:NZ_JTLV01000006.1:SMSRO_RS07320	11.60928698	11.54780337	11.74772632	11.5016943	11.33381172	11.48663922
SMSRO_SF009060	8.386164593	8.262296086	8.514238036	0.25194195	1.0851934	0.303111195	0.426759955	1.190808934	rpmF	protein_coding	50S ribosomal protein L32	SMSROv2_1	712713	712889	+	MSRO_00906	Align with RefSeq:NZ_JTLV01000003.1:SMSRO_RS03790	8.307278551	8.241305313	8.23510176	8.37357054	8.816654903	8.343076493
SMSRO_SF008840	9.285446349	9.15084683	9.433999548	0.283152718	1.083325582	0.303900242	0.427467227	1.216851163	nadD	protein_coding	Probable nicotinate-nucleotide adenylyltransferase	SMSROv2_1	697576	698673	+	MSRO_00884	Align with RefSeq:NZ_JTLV01000003.1:SMSRO_RS03710	8.906644117	9.116332426	9.445835976	9.682695287	9.615429294	8.945740996
SMSRO_SF021970	7.112889556	6.914280236	7.321580551	0.407300314	1.08206158	0.304435103	0.427815965	1.326201796	smpB	protein_coding	SsrA-binding protein	SMSROv2_1	1680386	1680817	-	MSRO_02197	Align with RefSeq:NZ_JTLV01000008.1:SMSRO_RS08685	6.233023997	7.25960613	7.320571102	7.468851043	7.637171073	6.758113992
SMSRO_SF022310	1.216997306	0.857488734	1.545673413	0.688184679	1.079631698	0.305465331	0.428689796	1.611254825		protein_coding	hypothetical protein	SMSROv2_1	1704439	1704615	-	MSRO_02231		0.083276877	1.949750867	0.50039214	2.735496702	0.766806354	1.266260896
SMSRO_SF001520	7.43553507	7.30610118	7.570202611	0.264101431	1.079239278	0.305631961	0.428689796	1.200887855	prmC	protein_coding	Release factor glutamine methyltransferase	SMSROv2_1	128498	129355	+	MSRO_00152	Align with RefSeq:NZ_JTLV01000001.1:SMSRO_RS00635	7.302445397	7.398211368	7.214637658	7.53250968	7.709320859	7.456085455
SMSRO_SF021710	6.810966156	6.974804353	6.620147665	-0.354656688	-1.078337099	0.306015308	0.428824082	-1.278681262		pseudogene	hypothetical protein	SMSROv2_1	1657565	1659060	-	MSRO_02171_MSRO_02172	Align with RefSeq:NZ_JTLV01000008.1:SMSRO_RS08570	6.591071517	7.330572651	7.039550951	6.717349356	6.193071108	6.994181351
SMSRO_SF001220	7.46343407	7.62730301	7.32604363	-0.30125938	-1.069790666	0.309665047	0.433531066	-1.232219592	ung	protein_coding	Uracil-DNA glycosylase	SMSROv2_1	97537	98199	+	MSRO_00122	Align with RefSeq:NZ_JTLV01000001.1:SMSRO_RS00505	7.501129392	7.583956887	7.813275095	7.55311996	7.50827334	6.820849748
SMSRO_SF012170	6.904080676	6.757685057	7.06274008	0.305055024	1.068663316	0.310148948	0.433801203	1.235465756	tlyA	protein_coding	Hemolysin A	SMSROv2_1	932551	933360	-	MSRO_01217	Align with RefSeq:NZ_JTLV01000004.1:SMSRO_RS04980	6.953641597	6.903947178	6.383035189	7.01348145	7.17619729	6.994181351
SMSRO_SF003150	10.48654075	10.38208509	10.58859035	0.206505253	1.06632983	0.311152399	0.434796839	1.153889643	plsX	protein_coding	Phosphate acyltransferase	SMSROv2_1	254113	255117	+	MSRO_00315	Align with RefSeq:NZ_JTLV01000002.1:SMSRO_RS01300	10.45940227	10.28216045	10.40276725	10.60955591	10.40524227	10.76011635
SMSRO_SF003940	8.623890727	8.783234256	8.484581297	-0.298652959	-1.064342278	0.312009038	0.435554959	-1.229995433		protein_coding	GIY-YIG nuclease superfamily protein	SMSROv2_1	319116	319415	+	MSRO_00394	Align with RefSeq:NZ_JTLV01000002.1:SMSRO_RS01655	9.324068209	8.539714049	8.448759371	8.656742591	8.388858173	8.385201969
SMSRO_SF018660	9.677066606	9.576347743	9.778729862	0.202382118	1.063716371	0.312279176	0.435554959	1.150596605	dnaE	protein_coding	DNA polymerase III subunit alpha	SMSROv2_1	1421136	1424180	-	MSRO_01866	Align with RefSeq:NZ_JTLV01000006.1:SMSRO_RS07335	9.528291723	9.586375488	9.616736101	9.803737564	9.79747349	9.729785269
SMSRO_SF008890	1.74531814	2.154828592	1.440290298	-0.714538293	-1.060972929	0.313465329	0.436521594	-1.640957977		protein_coding	hypothetical protein	SMSROv2_1	701208	701753	+	MSRO_00889	Align with RefSeq:NZ_JTLV01000003.1:SMSRO_RS09950	1.668239378	2.686716462	2.085354641	0.413568607	0.766806354	2.851223397
SMSRO_SF004860	1.094169707	1.354239705	0.832572174	-0.521667531	-1.053352025	0.316778246	0.436521594	-1.435613636		protein_coding	Plectrovirus spv1-c74 ORF 12 transmembrane protein	SMSROv2_1	401142	401291	+	MSRO_00486		1.668239378	1.949750867	0.50039214	0.413568607	0.766806354	1.266260896
SMSRO_SF007530	1.094169707	1.354239705	0.832572174	-0.521667531	-1.053352025	0.316778246	0.436521594	-1.435613636		protein_coding	hypothetical protein	SMSROv2_1	598325	598480	+	MSRO_00753		1.668239378	1.949750867	0.50039214	0.413568607	0.766806354	1.266260896
SMSRO_SF008580	1.094169707	1.354239705	0.832572174	-0.521667531	-1.053352025	0.316778246	0.436521594	-1.435613636		protein_coding	hypothetical protein	SMSROv2_1	680996	681478	+	MSRO_00858	Align with RefSeq:NZ_JTLV01000003.1:SMSRO_RS03605	1.668239378	1.949750867	0.50039214	0.413568607	0.766806354	1.266260896
SMSRO_SF009310	1.094169707	1.354239705	0.832572174	-0.521667531	-1.053352025	0.316778246	0.436521594	-1.435613636		protein_coding	hypothetical protein	SMSROv2_1	733122	733574	-	MSRO_00931	Align with RefSeq:NZ_JTLV01000003.1:SMSRO_RS03900	1.668239378	1.949750867	0.50039214	0.413568607	0.766806354	1.266260896
SMSRO_SF009460	1.094169707	1.354239705	0.832572174	-0.521667531	-1.053352025	0.316778246	0.436521594	-1.435613636		protein_coding	hypothetical protein	SMSROv2_1	741733	741963	-	MSRO_00946	Align with RefSeq:NZ_JTLV01000003.1:SMSRO_RS03960	1.668239378	1.949750867	0.50039214	0.413568607	0.766806354	1.266260896
SMSRO_SF013250	1.094169707	1.354239705	0.832572174	-0.521667531	-1.053352025	0.316778246	0.436521594	-1.435613636		protein_coding	hypothetical protein	SMSROv2_1	1011836	1012093	-	MSRO_01325	Align with RefSeq:NZ_JTLV01000005.1:SMSRO_RS05420	1.668239378	1.949750867	0.50039214	0.413568607	0.766806354	1.266260896
SMSRO_SF013620	1.094169707	1.354239705	0.832572174	-0.521667531	-1.053352025	0.316778246	0.436521594	-1.435613636		protein_coding	hypothetical protein	SMSROv2_1	1046426	1046824	-	MSRO_01362	Align with RefSeq:NZ_JTLV01000005.1:SMSRO_RS05575	1.668239378	1.949750867	0.50039214	0.413568607	0.766806354	1.266260896
SMSRO_SF014280	1.094169707	1.354239705	0.832572174	-0.521667531	-1.053352025	0.316778246	0.436521594	-1.435613636		protein_coding	hypothetical protein	SMSROv2_1	1093366	1093617	+	MSRO_01428	Align with RefSeq:NZ_JTLV01000005.1:SMSRO_RS05845	1.668239378	1.949750867	0.50039214	0.413568607	0.766806354	1.266260896
SMSRO_SF017620	1.094169707	1.354239705	0.832572174	-0.521667531	-1.053352025	0.316778246	0.436521594	-1.435613636		protein_coding	hypothetical protein	SMSROv2_1	1336799	1337020	-	MSRO_01762	Align with RefSeq:NZ_JTLV01000006.1:SMSRO_RS06890	1.668239378	1.949750867	0.50039214	0.413568607	0.766806354	1.266260896
SMSRO_SF021310	1.094169707	1.354239705	0.832572174	-0.521667531	-1.053352025	0.316778246	0.436521594	-1.435613636		protein_coding	hypothetical protein	SMSROv2_1	1626799	1627065	+	MSRO_02131	Align with RefSeq:NZ_JTLV01000008.1:SMSRO_RS08405	1.668239378	1.949750867	0.50039214	0.413568607	0.766806354	1.266260896
SMSRO_SF022210	1.094169707	1.354239705	0.832572174	-0.521667531	-1.053352025	0.316778246	0.436521594	-1.435613636		protein_coding	hypothetical protein	SMSROv2_1	1696983	1697240	+	MSRO_02221	Align with RefSeq:NZ_JTLV01000008.1:SMSRO_RS08785	1.668239378	1.949750867	0.50039214	0.413568607	0.766806354	1.266260896
SMSRO_SF022300	1.094169707	1.354239705	0.832572174	-0.521667531	-1.053352025	0.316778246	0.436521594	-1.435613636		protein_coding	hypothetical protein	SMSROv2_1	1704085	1704414	+	MSRO_02230	Align with RefSeq:NZ_JTLV01000008.1:SMSRO_RS08830	1.668239378	1.949750867	0.50039214	0.413568607	0.766806354	1.266260896
SMSRO_SF007480	2.071877809	2.552481464	1.699759868	-0.852721596	-1.050958011	0.317824413	0.437196615	-1.805904493		protein_coding	hypothetical protein	SMSROv2_1	595739	596014	+	MSRO_00748	Align with RefSeq:NZ_JTLV01000003.1:SMSRO_RS09920	2.405204972	3.172143289	2.085354641	0.413568607	0.766806354	3.588188991
SMSRO_SF014390	2.213210627	2.551750339	1.908223505	-0.643526834	-1.050889141	0.317854548	0.437196615	-1.562143334		protein_coding	hypothetical protein	SMSROv2_1	1100738	1101325	-	MSRO_01439	Align with RefSeq:NZ_JTLV01000005.1:SMSRO_RS05890	2.890631799	1.949750867	2.822320235	1.998531108	0.766806354	2.851223397
SMSRO_SF020580	9.472560205	9.600172423	9.357591998	-0.242580426	-1.041710157	0.321890197	0.439948965	-1.183106892	glyQS	protein_coding	Glycine--tRNA ligase	SMSROv2_1	1574129	1575496	+	MSRO_02058	Align with RefSeq:NZ_JTLV01000008.1:SMSRO_RS08085	9.823057487	9.615086785	9.34901508	9.353147822	9.62789326	9.067160796
SMSRO_SF001580	1.094169707	1.375159184	0.832572174	-0.54258701	-1.040305388	0.322511213	0.439948965	-1.456582089		protein_coding	hypothetical protein	SMSROv2_1	136509	136751	+	MSRO_00158	Align with RefSeq:NZ_JTLV01000001.1:SMSRO_RS00665	1.668239378	0.364788367	2.085354641	0.413568607	0.766806354	1.266260896
SMSRO_SF001650	1.094169707	1.375159184	0.832572174	-0.54258701	-1.040305388	0.322511213	0.439948965	-1.456582089		protein_coding	hypothetical protein	SMSROv2_1	141494	142837	-	MSRO_00165	Align with RefSeq:NZ_JTLV01000001.1:SMSRO_RS00700	1.668239378	0.364788367	2.085354641	0.413568607	0.766806354	1.266260896
SMSRO_SF007920	1.094169707	1.375159184	0.832572174	-0.54258701	-1.040305388	0.322511213	0.439948965	-1.456582089		protein_coding	hypothetical protein	SMSROv2_1	625434	625538	-	MSRO_00792		1.668239378	0.364788367	2.085354641	0.413568607	0.766806354	1.266260896
SMSRO_SF010790	1.094169707	1.375159184	0.832572174	-0.54258701	-1.040305388	0.322511213	0.439948965	-1.456582089		protein_coding	hypothetical protein	SMSROv2_1	836748	837248	+	MSRO_01079	Align with RefSeq:NZ_JTLV01000003.1:SMSRO_RS04490	1.668239378	0.364788367	2.085354641	0.413568607	0.766806354	1.266260896
SMSRO_SF013220	1.094169707	1.375159184	0.832572174	-0.54258701	-1.040305388	0.322511213	0.439948965	-1.456582089		protein_coding	hypothetical protein	SMSROv2_1	1009505	1009957	-	MSRO_01322	Align with RefSeq:NZ_JTLV01000005.1:SMSRO_RS05405	1.668239378	0.364788367	2.085354641	0.413568607	0.766806354	1.266260896
SMSRO_SF015470	1.094169707	1.375159184	0.832572174	-0.54258701	-1.040305388	0.322511213	0.439948965	-1.456582089		protein_coding	hypothetical protein	SMSROv2_1	1170916	1171848	-	MSRO_01547	Align with RefSeq:NZ_JTLV01000005.1:SMSRO_RS06360	1.668239378	0.364788367	2.085354641	0.413568607	0.766806354	1.266260896
SMSRO_SF020670	1.094169707	1.375159184	0.832572174	-0.54258701	-1.040305388	0.322511213	0.439948965	-1.456582089		protein_coding	Integrase core domain	SMSROv2_1	1581795	1582121	-	MSRO_02067	Align with RefSeq:NZ_JTLV01000008.1:SMSRO_RS08130	1.668239378	0.364788367	2.085354641	0.413568607	0.766806354	1.266260896
SMSRO_SF023240	1.094169707	1.375159184	0.832572174	-0.54258701	-1.040305388	0.322511213	0.439948965	-1.456582089		protein_coding	hypothetical protein	SMSROv2_1	1779827	1780279	-	MSRO_02324	Align with RefSeq:NZ_JTLV01000009.1:SMSRO_RS09205	1.668239378	0.364788367	2.085354641	0.413568607	0.766806354	1.266260896
SMSRO_SF003640	4.51167683	4.836922795	4.004032428	-0.832890367	-1.037996871	0.323533713	0.440753132	-1.781250436		protein_coding	hypothetical protein	SMSROv2_1	290776	292401	+	MSRO_00364	Align with RefSeq:NZ_JTLV01000002.1:SMSRO_RS01515	3.783716595	5.494071384	5.358373135	2.735496702	3.574161276	6.124241891
SMSRO_SF018760	4.514754912	4.184510367	4.82793981	0.643429443	1.037640134	0.323691938	0.440753132	1.562037883		protein_coding	hypothetical protein	SMSROv2_1	1433612	1434544	+	MSRO_01876	Align with RefSeq:NZ_JTLV01000006.1:SMSRO_RS07385	3.253201878	3.824219985	5.629675157	5.271549603	4.673696949	4.436185897
SMSRO_SF009020	9.757124133	9.876471792	9.646745222	-0.22972657	-1.03172115	0.326325705	0.443933965	-1.172612686	pheS	protein_coding	Phenylalanine--tRNA ligase alpha subunit	SMSROv2_1	707746	708783	+	MSRO_00902	Align with RefSeq:NZ_JTLV01000003.1:SMSRO_RS03770	10.18787563	9.784748545	9.642499197	9.816580631	9.518350413	9.592690383
SMSRO_SF002240	1.094169707	1.412925471	0.832572174	-0.580353297	-1.023728134	0.32990781	0.44636347	-1.495215362		protein_coding	hypothetical protein	SMSROv2_1	185873	186325	-	MSRO_00224	Align with RefSeq:NZ_JTLV01000002.1:SMSRO_RS00930	0.083276877	1.949750867	2.085354641	0.413568607	0.766806354	1.266260896
SMSRO_SF003580	1.094169707	1.412925471	0.832572174	-0.580353297	-1.023728134	0.32990781	0.44636347	-1.495215362		protein_coding	Integrase core domain	SMSROv2_1	286053	286799	-	MSRO_00358	Align with RefSeq:NZ_JTLV01000002.1:SMSRO_RS01480	0.083276877	1.949750867	2.085354641	0.413568607	0.766806354	1.266260896
SMSRO_SF004570	1.094169707	1.412925471	0.832572174	-0.580353297	-1.023728134	0.32990781	0.44636347	-1.495215362		pseudogene	hypothetical protein	SMSROv2_1	374210	374896	+	MSRO_00457	Align with RefSeq:NZ_JTLV01000003.1:SMSRO_RS01900	0.083276877	1.949750867	2.085354641	0.413568607	0.766806354	1.266260896
SMSRO_SF011560	1.094169707	1.412925471	0.832572174	-0.580353297	-1.023728134	0.32990781	0.44636347	-1.495215362		protein_coding	hypothetical protein	SMSROv2_1	889594	889845	-	MSRO_01156	Align with RefSeq:NZ_JTLV01000004.1:SMSRO_RS04735	0.083276877	1.949750867	2.085354641	0.413568607	0.766806354	1.266260896
SMSRO_SF018870	1.094169707	1.412925471	0.832572174	-0.580353297	-1.023728134	0.32990781	0.44636347	-1.495215362		protein_coding	hypothetical protein	SMSROv2_1	1444045	1444650	+	MSRO_01887	Align with RefSeq:NZ_JTLV01000006.1:SMSRO_RS07435	0.083276877	1.949750867	2.085354641	0.413568607	0.766806354	1.266260896
SMSRO_SF026620	1.094169707	1.412925471	0.832572174	-0.580353297	-1.023728134	0.32990781	0.44636347	-1.495215362		protein_coding	hypothetical protein	SMSROv2_4	4307	4726	-	MSRO_02662		0.083276877	1.949750867	2.085354641	0.413568607	0.766806354	1.266260896
SMSRO_SF013020	1.74531814	1.403328196	2.079941222	0.676613026	1.018705693	0.332173627	0.449021649	1.598382869		protein_coding	hypothetical protein	SMSROv2_1	997301	997753	-	MSRO_01302	Align with RefSeq:NZ_JTLV01000005.1:SMSRO_RS05320	0.083276877	1.949750867	2.085354641	1.998531108	3.088734449	1.266260896
SMSRO_SF016250	8.740014309	8.617065885	8.872975602	0.255909716	1.013211152	0.334665695	0.451668393	1.194088459		protein_coding	hypothetical protein	SMSROv2_1	1231101	1232294	-	MSRO_01625	Align with RefSeq:NZ_JTLV01000005.1:SMSRO_RS06670	8.887407898	8.786853133	8.151443831	8.917394345	8.838268716	8.858717933
SMSRO_SF020280	9.229967037	9.350669586	9.121477506	-0.22919208	-1.012814575	0.334846101	0.451668393	-1.172178336		protein_coding	RIP metalloprotease RseP	SMSROv2_1	1547351	1548703	+	MSRO_02028	Align with RefSeq:NZ_JTLV01000007.1:SMSRO_RS07970	9.275569691	9.268670212	9.51441261	9.399410544	9.093235841	8.82850332
SMSRO_SF007970	1.216997306	0.877297578	1.545673413	0.668375835	1.011438648	0.33547258	0.451668393	1.589282768		protein_coding	hypothetical protein	SMSROv2_1	628704	628802	+	MSRO_00797		0.083276877	0.364788367	2.085354641	2.735496702	0.766806354	1.266260896
SMSRO_SF002200	1.684889793	2.018025915	1.322856546	-0.695169369	-1.011344558	0.335515452	0.451668393	-1.619074497		protein_coding	hypothetical protein	SMSROv2_1	184047	184154	+	MSRO_00220		2.890631799	0.364788367	2.822320235	1.998531108	0.766806354	1.266260896
SMSRO_SF017100	1.94905021	2.316978714	1.602917021	-0.714061693	-1.011057527	0.335646264	0.451668393	-1.640415969		protein_coding	hypothetical protein	SMSROv2_1	1299454	1299798	+	MSRO_01710		1.668239378	3.172143289	2.085354641	0.413568607	3.088734449	1.266260896
SMSRO_SF008850	7.117578423	6.979582406	7.277591635	0.298009229	1.009754346	0.336240652	0.452060246	1.229446732	mtnN	protein_coding	5'-methylthioadenosine/S-adenosylhomocysteine nucleosidase	SMSROv2_1	698678	699349	+	MSRO_00885	Align with RefSeq:NZ_JTLV01000003.1:SMSRO_RS03715	6.712633497	7.210278418	7.039550951	7.468851043	7.453306881	6.820849748
SMSRO_SF004070	8.410165344	8.291008536	8.526083248	0.235074712	1.007069899	0.337467507	0.453300949	1.176967687	metG	protein_coding	Methionine--tRNA ligase	SMSROv2_1	330087	331670	+	MSRO_00407	Align with RefSeq:NZ_JTLV01000002.1:SMSRO_RS01715	8.538604097	8.165688267	8.151443831	8.361935839	8.593354841	8.649965188
SMSRO_SF005720	1.622490541	1.907531328	1.365009456	-0.542521872	-1.004015691	0.338867385	0.454771621	-1.456516325		protein_coding	hypothetical protein	SMSROv2_1	452011	452199	+	MSRO_00572		1.668239378	1.949750867	2.085354641	0.413568607	2.351768854	1.266260896
SMSRO_SF023250	4.3875197	4.673458621	4.042892939	-0.630565682	-1.001643735	0.33995752	0.455570506	-1.548171914	parA_3	protein_coding	Chromosome partitioning protein ParA	SMSROv2_1	1780373	1780939	+	MSRO_02325	Align with RefSeq:NZ_JTLV01000009.1:SMSRO_RS09210	4.4755943	5.574241732	3.959823758	3.873000226	3.088734449	5.353723737
SMSRO_SF009710	12.62706978	12.54322621	12.71352524	0.170299024	1.001391152	0.340073758	0.455570506	1.125291697	pyk	protein_coding	Pyruvate kinase	SMSROv2_1	758123	759559	+	MSRO_00971	Align with RefSeq:NZ_JTLV01000003.1:SMSRO_RS04065	12.65763388	12.44126997	12.52795262	12.80669088	12.6665409	12.66233045
SMSRO_SF004710	8.372199731	8.573421915	8.220287354	-0.353134561	-0.997882472	0.341691487	0.457326756	-1.277332891		protein_coding	hypothetical protein	SMSROv2_1	388131	388436	+	MSRO_00471	Align with RefSeq:NZ_JTLV01000003.1:SMSRO_RS09890	8.505341643	8.960978123	8.248584989	8.835633374	8.266652241	7.416008016
SMSRO_SF021400	9.071741272	9.173856098	8.972470011	-0.201386088	-0.995854199	0.34262924	0.45817058	-1.149802512	hprK	protein_coding	HPr kinase/phosphorylase	SMSROv2_1	1632724	1633647	+	MSRO_02140	Align with RefSeq:NZ_JTLV01000008.1:SMSRO_RS08430	9.255704386	9.200838722	9.058812853	9.009758364	8.93171328	8.973620028
SMSRO_SF023830	6.518186275	6.668818108	6.302327638	-0.36649047	-0.994334062	0.343333306	0.45870068	-1.289212847		protein_coding	hypothetical protein	SMSROv2_1	1814602	1814853	-	MSRO_02383	Align with RefSeq:NZ_JTLV01000009.1:SMSRO_RS09425	6.273101436	6.807731863	6.976125571	6.028278452	5.976259719	7.04762061
SMSRO_SF011630	9.102516505	8.998666041	9.213791715	0.215125674	0.992773479	0.344057214	0.459256316	1.160805028	ydfG	protein_coding	NADP-dependent 3-hydroxy acid dehydrogenase YdfG	SMSROv2_1	893618	894421	-	MSRO_01163	Align with RefSeq:NZ_JTLV01000004.1:SMSRO_RS04755	9.080456358	8.907820187	9.004217878	9.178440198	9.456804325	8.987360085
SMSRO_SF004470	9.536537829	9.6465608	9.436079486	-0.210481314	-0.98986223	0.345410659	0.46065053	-1.157074144		protein_coding	HD domain	SMSROv2_1	365481	366710	+	MSRO_00447	Align with RefSeq:NZ_JTLV01000003.1:SMSRO_RS01850	9.718087927	9.527179695	9.692684954	9.498376995	9.62789326	9.155004145
SMSRO_SF008530	1.74531814	2.157386547	1.364041986	-0.79334456	-0.988008604	0.346274452	0.461389819	-1.733087579		protein_coding	hypothetical protein	SMSROv2_1	678381	678635	+	MSRO_00853	Align with RefSeq:NZ_JTLV01000003.1:SMSRO_RS03580	2.405204972	0.364788367	3.670317141	0.413568607	2.351768854	1.266260896
SMSRO_SF018580	9.760589866	9.645799078	9.890750103	0.244951025	0.986321506	0.347062022	0.46179865	1.185052542		protein_coding	Alanine racemase	SMSROv2_1	1412404	1413465	-	MSRO_01858	Align with RefSeq:NZ_JTLV01000006.1:SMSRO_RS07295	9.612707431	9.581534225	9.745944846	10.04837966	10.215955	9.359018037
SMSRO_SF021240	1.094169707	0.820303269	1.32074398	0.500440711	0.986024665	0.347200729	0.46179865	1.414645639		protein_coding	hypothetical protein	SMSROv2_1	1622234	1622584	+	MSRO_02124	Align with RefSeq:NZ_JTLV01000008.1:SMSRO_RS08370	1.668239378	0.364788367	0.50039214	1.998531108	0.766806354	1.266260896
SMSRO_SF024570	8.660286373	8.529383523	8.826349351	0.296965828	0.981316179	0.349406344	0.464281099	1.22855788	rpmH	protein_coding	50S ribosomal protein L34	SMSROv2_1	1880849	1880983	-	MSRO_02457	Align with RefSeq:NZ_JTLV01000010.1:SMSRO_RS09735	8.766271461	8.381596654	8.425204643	9.046563805	9.230330727	8.111750947
SMSRO_SF001510	9.675128828	9.580516039	9.769222367	0.188706329	0.980712385	0.349689923	0.464281099	1.139741246	prfA	protein_coding	Peptide chain release factor 1	SMSROv2_1	127422	128498	+	MSRO_00151	Align with RefSeq:NZ_JTLV01000001.1:SMSRO_RS00630	9.643609711	9.591200559	9.503207155	9.69665696	9.830201435	9.785897149
SMSRO_SF011340	2.74153146	3.080315769	2.39683822	-0.683477549	-0.976797555	0.351532658	0.466312449	-1.606006297		protein_coding	hypothetical protein	SMSROv2_1	874909	875154	+	MSRO_01134	Align with RefSeq:NZ_JTLV01000004.1:SMSRO_RS04645	3.253201878	3.172143289	2.822320235	3.583493609	0.766806354	2.851223397
SMSRO_SF008710	4.155757669	3.826486938	4.468347635	0.641860697	0.968479315	0.355471647	0.471118423	1.56034029		protein_coding	hypothetical protein	SMSROv2_1	688870	689037	+	MSRO_00871		2.890631799	3.824219985	4.892709563	4.114008326	5.624787349	3.588188991
SMSRO_SF003740	2.519294171	2.916748572	2.197783864	-0.718964708	-0.965904066	0.356697615	0.47176014	-1.646000424		protein_coding	hypothetical protein	SMSROv2_1	302076	303302	-	MSRO_00374	Align with RefSeq:NZ_JTLV01000002.1:SMSRO_RS01565	3.253201878	2.686716462	2.822320235	0.413568607	2.351768854	3.588188991
SMSRO_SF022040	12.7298067	12.82634584	12.62725373	-0.199092108	-0.965553941	0.356864532	0.47176014	-1.147975703	atpD	protein_coding	ATP synthase subunit beta	SMSROv2_1	1685481	1686878	-	MSRO_02204	Align with RefSeq:NZ_JTLV01000008.1:SMSRO_RS08715	12.49558208	12.84077506	13.15390902	12.58630862	12.54365059	12.75861484
SMSRO_SF003700	1.74531814	1.329942504	2.06100073	0.731058227	0.965468956	0.356905056	0.47176014	1.659856161		protein_coding	hypothetical protein	SMSROv2_1	297712	298950	-	MSRO_00370	Align with RefSeq:NZ_JTLV01000002.1:SMSRO_RS01545	3.253201878	0.364788367	0.50039214	2.735496702	2.351768854	1.266260896
SMSRO_SF018500	4.693105182	4.496221678	4.868540543	0.372318865	0.956675418	0.361116221	0.476895775	1.294431719		protein_coding	hypothetical protein	SMSROv2_1	1407152	1408027	-	MSRO_01850	Align with RefSeq:NZ_JTLV01000006.1:SMSRO_RS07260	4.170739718	4.61271588	4.748319653	4.80588603	4.854269195	4.966700614
SMSRO_SF020600	11.4103375	11.5004077	11.32455972	-0.175847978	-0.954958782	0.361942488	0.476895775	-1.129628175	sigA	protein_coding	RNA polymerase sigma factor SigA	SMSROv2_1	1577403	1578725	+	MSRO_02060	Align with RefSeq:NZ_JTLV01000008.1:SMSRO_RS08095	11.66400653	11.36126186	11.47121704	11.40154313	11.35082929	11.21316717
SMSRO_SF012030	5.452673732	5.286048725	5.651781358	0.365732633	0.95489085	0.361975214	0.476895775	1.288535811		protein_coding	hypothetical protein	SMSROv2_1	922963	923940	+	MSRO_01203	Align with RefSeq:NZ_JTLV01000004.1:SMSRO_RS04920	5.212559894	5.119675869	5.544786259	6.194928321	5.29036831	5.353723737
SMSRO_SF004000	7.855646536	7.988888973	7.729125286	-0.259763688	-0.95469461	0.362069763	0.476895775	-1.197282575	folT	protein_coding	Folate transporter FolT	SMSROv2_1	324552	325244	+	MSRO_00400	Align with RefSeq:NZ_JTLV01000002.1:SMSRO_RS01680	7.630171337	8.241305313	8.122443959	7.7972729	7.92667769	7.416008016
SMSRO_SF002020	4.202205309	3.971984313	4.400452965	0.428468652	0.947015694	0.365783522	0.481362075	1.345804315	ecsA	protein_coding	ABC-type transporter ATP-binding protein EcsA	SMSROv2_1	167473	168234	-	MSRO_00202	Align with RefSeq:NZ_JTLV01000002.1:SMSRO_RS00835	4.170739718	3.534713368	4.200831858	4.114008326	4.226237972	4.966700614
SMSRO_SF010430	12.24417204	12.1505422	12.33389846	0.183356257	0.945850867	0.366349257	0.481681431	1.135522472	kdgA	protein_coding	KHG/KDPG aldolase	SMSROv2_1	811554	812174	+	MSRO_01043	Align with RefSeq:NZ_JTLV01000003.1:SMSRO_RS04350	11.92444807	12.13090312	12.40465042	12.38331486	12.17990534	12.44181045
SMSRO_SF005670	7.154921009	7.012025178	7.294410201	0.282385023	0.942972944	0.367749712	0.483096758	1.216203817		protein_coding	hypothetical protein	SMSROv2_1	447980	448456	+	MSRO_00567	Align with RefSeq:NZ_JTLV01000003.1:SMSRO_RS02390	7.359401282	6.872583007	6.767178681	7.332431845	6.956630912	7.641300327
SMSRO_SF010200	9.242136922	9.349381864	9.132747757	-0.216634108	-0.941278769	0.368575929	0.483755907	-1.162019362	mleN	protein_coding	Malate-2H(+)/Na(+)-lactate antiporter	SMSROv2_1	785339	786934	+	MSRO_01020	Align with RefSeq:NZ_JTLV01000003.1:SMSRO_RS04250	9.600946265	9.25657207	9.176349173	9.158402445	8.88054852	9.380003062
SMSRO_SF001180	7.305614573	7.445583966	7.17701262	-0.268571346	-0.936775273	0.370778677	0.486219004	-1.204614346	trmB	protein_coding	tRNA (guanine-N(7)-)-methyltransferase	SMSROv2_1	95354	96004	+	MSRO_00118	Align with RefSeq:NZ_JTLV01000001.1:SMSRO_RS00485	7.432005031	7.46282045	7.442906645	7.01348145	7.661624117	6.820849748
SMSRO_SF008070	2.707122981	3.1283248	2.339159997	-0.789164803	-0.929000553	0.374603607	0.490803144	-1.728073766		protein_coding	hypothetical protein	SMSROv2_1	636097	636750	+	MSRO_00807	Align with RefSeq:NZ_JTLV01000003.1:SMSRO_RS09940	3.253201878	4.065228085	2.085354641	1.998531108	0.766806354	4.073615818
SMSRO_SF009380	1.24709268	1.699982254	0.839044748	-0.860937506	-0.906783951	0.385688262	0.504882527	-1.816218159		protein_coding	hypothetical protein	SMSROv2_1	737763	738275	+	MSRO_00938	Align with RefSeq:NZ_JTLV01000003.1:SMSRO_RS03935	0.083276877	4.452251208	0.50039214	0.413568607	0.766806354	1.266260896
SMSRO_SF012040	1.622490541	1.357896703	1.838199439	0.480302736	0.9041773	0.387003843	0.50616029	1.395036371		protein_coding	hypothetical protein	SMSROv2_1	924603	925124	-	MSRO_01204	Align with RefSeq:NZ_JTLV01000004.1:SMSRO_RS04925	1.668239378	1.949750867	0.50039214	1.998531108	2.351768854	1.266260896
SMSRO_SF014410	1.793569242	2.225990947	1.438292911	-0.787698036	-0.899504074	0.38937033	0.508809082	-1.726317752		protein_coding	hypothetical protein	SMSROv2_1	1102350	1102871	-	MSRO_01441	Align with RefSeq:NZ_JTLV01000005.1:SMSRO_RS05900	3.542708496	0.364788367	2.822320235	0.413568607	0.766806354	2.851223397
SMSRO_SF007400	8.829508501	8.732042185	8.933641463	0.201599278	0.892677776	0.392845347	0.512900536	1.149972433	rluB	protein_coding	Ribosomal large subunit pseudouridine synthase B	SMSROv2_1	589267	590010	+	MSRO_00740	Align with RefSeq:NZ_JTLV01000003.1:SMSRO_RS03120	8.893848512	8.588790041	8.704963284	9.138082461	8.691618857	8.959747854
SMSRO_SF005800	8.593251103	8.693504542	8.486284806	-0.207219736	-0.889771542	0.394331371	0.514390266	-1.154461239	rnhB	protein_coding	Ribonuclease HII	SMSROv2_1	456494	457117	+	MSRO_00580	Align with RefSeq:NZ_JTLV01000003.1:SMSRO_RS02450	8.773274848	8.588790041	8.714711261	8.547994928	8.184658869	8.750076673
SMSRO_SF009500	5.725080619	5.955585933	5.557141167	-0.398444766	-0.888739528	0.394860007	0.514565944	-1.31808624		protein_coding	hypothetical protein	SMSROv2_1	743949	744083	-	MSRO_00950		6.824743863	5.574241732	5.358373135	5.698970826	5.721002664	5.173151492
SMSRO_SF008260	4.520568436	4.701022219	4.320379812	-0.380642406	-0.887675119	0.395405755	0.514565944	-1.301921449		protein_coding	hypothetical protein	SMSROv2_1	650279	650599	+	MSRO_00826	Align with RefSeq:NZ_JTLV01000003.1:SMSRO_RS03450	5.037473187	4.61271588	4.407282735	3.873000226	4.467246072	4.725692515
SMSRO_SF003020	3.46140712	3.682914614	3.211489339	-0.471425276	-0.887488702	0.395501389	0.514565944	-1.38647853		protein_coding	hypothetical protein	SMSROv2_1	241687	242391	+	MSRO_00302	Align with RefSeq:NZ_JTLV01000002.1:SMSRO_RS01245	2.890631799	4.271678962	3.959823758	3.220923529	3.574161276	2.851223397
SMSRO_SF014850	1.94905021	1.607491789	2.365624174	0.758132385	0.882522538	0.398055041	0.51743685	1.691299765		protein_coding	hypothetical protein	SMSROv2_1	1129674	1129850	-	MSRO_01485		1.668239378	2.686716462	0.50039214	1.998531108	0.766806354	4.073615818
SMSRO_SF021270	8.81432018	8.72188599	8.917670492	0.195784502	0.880038173	0.399336822	0.518650872	1.145346802		protein_coding	hypothetical protein	SMSROv2_1	1623921	1624253	+	MSRO_02127	Align with RefSeq:NZ_JTLV01000008.1:SMSRO_RS08385	8.874439766	8.626883212	8.655210249	8.925321261	9.119953179	8.684113411
SMSRO_SF016130	1.684889793	2.032076543	1.364461306	-0.667615237	-0.879090851	0.399826337	0.518834698	-1.58844511		protein_coding	hypothetical protein	SMSROv2_1	1223714	1224538	-	MSRO_01613	Align with RefSeq:NZ_JTLV01000005.1:SMSRO_RS06635	2.405204972	0.364788367	3.307747062	0.413568607	2.351768854	1.266260896
SMSRO_SF014990	12.08096044	12.00336337	12.16341453	0.16005116	0.87576291	0.401549301	0.520617399	1.117326759		pseudogene	hypothetical protein	SMSROv2_1	1140061	1143470	-	MSRO_01499_MSRO_01500	Align with RefSeq:NZ_JTLV01000005.1:SMSRO_RS06145	12.03710956	11.89568235	12.0773488	12.3483652	12.15105048	11.97620628
SMSRO_SF003190	9.206763907	9.11200026	9.308650132	0.196649872	0.866572644	0.406334026	0.526363191	1.146034021	hrsA	protein_coding	Heat-responsive suppressor HrsA	SMSROv2_1	260417	262579	+	MSRO_00319	Align with RefSeq:NZ_JTLV01000002.1:SMSRO_RS01320	9.407457424	9.109622204	8.799600158	9.353147822	9.254646387	9.316109445
SMSRO_SF009280	9.651651427	9.545291215	9.757391791	0.212100576	0.86193461	0.408763587	0.529050789	1.158373558		protein_coding	hypothetical protein	SMSROv2_1	731297	731911	+	MSRO_00928	Align with RefSeq:NZ_JTLV01000003.1:SMSRO_RS03890	9.357072476	9.878515963	9.404273986	9.992884545	9.392515197	9.884646398
SMSRO_SF016510	5.333788011	5.503683318	5.086333859	-0.417349459	-0.85564441	0.412074529	0.53287348	-1.335471751		protein_coding	hypothetical protein	SMSROv2_1	1250186	1252606	+	MSRO_01651	Align with RefSeq:NZ_JTLV01000005.1:SMSRO_RS06790	5.755702219	4.888350323	5.857944144	4.320459203	5.159123776	6.021148398
SMSRO_SF004430	10.80734719	10.89484718	10.71971349	-0.175133688	-0.854490339	0.41268398	0.533199146	-1.129069026	spo0C	protein_coding	Chromosome-partitioning protein Spo0J	SMSROv2_1	361519	362409	+	MSRO_00443	Align with RefSeq:NZ_JTLV01000003.1:SMSRO_RS01830	11.03091381	10.75172861	10.89806677	10.84297535	10.4339179	10.88648072
SMSRO_SF011650	5.345249034	5.205847	5.528205422	0.322358423	0.849349915	0.415406062	0.536251462	1.250372906	cinA	protein_coding	Putative competence-damage inducible protein	SMSROv2_1	895226	895699	+	MSRO_01165	Align with RefSeq:NZ_JTLV01000004.1:SMSRO_RS04765	5.292730243	5.409182486	4.892709563	5.698970826	5.811200473	4.966700614
SMSRO_SF014080	9.506898782	9.41454489	9.603441346	0.188896456	0.843349039	0.418599247	0.539690899	1.139891458	ldhA	pseudogene	D-lactate dehydrogenase	SMSROv2_1	1078116	1078976	-	MSRO_01408_MSRO_01409	Align with RefSeq:NZ_JTLV01000005.1:SMSRO_RS05775	9.750388419	9.142865496	9.336442495	9.575959936	9.634085093	9.601651251
SMSRO_SF007220	1.094169707	0.820303269	1.38653063	0.566227361	0.842983406	0.418794346	0.539690899	1.480646622		protein_coding	hypothetical protein	SMSROv2_1	570512	570931	-	MSRO_00722	Align with RefSeq:NZ_JTLV01000003.1:SMSRO_RS03035	1.668239378	0.364788367	0.50039214	0.413568607	0.766806354	2.851223397
SMSRO_SF010310	6.526487141	6.735144335	6.360468644	-0.374675691	-0.841068312	0.419817232	0.540541876	-1.296548066		protein_coding	hypothetical protein	SMSROv2_1	799489	799920	+	MSRO_01031	Align with RefSeq:NZ_JTLV01000003.1:SMSRO_RS09975	6.149366067	6.840521798	7.294808006	6.822959544	6.697543691	5.353723737
SMSRO_SF015990	3.554488835	3.363312664	3.739021672	0.375709008	0.837797077	0.421568373	0.542328253	1.297477039		protein_coding	hypothetical protein	SMSROv2_1	1210164	1210472	-	MSRO_01599	Align with RefSeq:NZ_JTLV01000005.1:SMSRO_RS06580	3.253201878	3.534713368	3.307747062	3.583493609	3.574161276	4.073615818
SMSRO_SF014520	1.622490541	1.374665769	1.838199439	0.463533671	0.834344604	0.423421891	0.544243138	1.378915136	rbfA	protein_coding	Ribosome-binding factor A	SMSROv2_1	1111846	1112184	-	MSRO_01452	Align with RefSeq:NZ_JTLV01000005.1:SMSRO_RS05945	1.668239378	0.364788367	2.085354641	1.998531108	2.351768854	1.266260896
SMSRO_SF001080	2.336038226	2.570614734	2.073944304	-0.49667043	-0.832976802	0.424157739	0.544719371	-1.410953488		protein_coding	Integrase core domain	SMSROv2_1	87932	88339	-	MSRO_00108	Align with RefSeq:NZ_JTLV01000001.1:SMSRO_RS00450	1.668239378	2.686716462	3.307747062	2.735496702	2.351768854	1.266260896
SMSRO_SF012230	5.812317906	5.952966918	5.673013033	-0.279953885	-0.830523476	0.425479737	0.545946892	-1.214156074		protein_coding	hypothetical protein	SMSROv2_1	935886	936794	-	MSRO_01223	Align with RefSeq:NZ_JTLV01000004.1:SMSRO_RS05010	6.312095567	5.650190586	5.857944144	5.542851624	5.721002664	5.789822852
SMSRO_SF020890	1.094169707	0.858069555	1.375404411	0.517334856	0.826460152	0.4276754	0.547662288	1.431308694		protein_coding	hypothetical protein	SMSROv2_1	1597148	1597600	+	MSRO_02089	Align with RefSeq:NZ_JTLV01000008.1:SMSRO_RS08215	0.083276877	1.949750867	0.50039214	0.413568607	2.351768854	1.266260896
SMSRO_SF023880	1.094169707	0.858069555	1.375404411	0.517334856	0.826460152	0.4276754	0.547662288	1.431308694	stxA_4	protein_coding	Shiga toxin subunit A precursor	SMSROv2_1	1820456	1821802	+	MSRO_02388	Align with RefSeq:NZ_JTLV01000009.1:SMSRO_RS09455	0.083276877	1.949750867	0.50039214	0.413568607	2.351768854	1.266260896
SMSRO_SF024290	5.747660746	5.611030106	5.945896224	0.334866118	0.82601103	0.427918555	0.547662288	1.261260359		protein_coding	hypothetical protein	SMSROv2_1	1856997	1857347	-	MSRO_02429	Align with RefSeq:NZ_JTLV01000010.1:SMSRO_RS09610	6.014014215	5.318984677	5.45458845	6.085993949	6.439231696	5.173151492
SMSRO_SF001920	1.868145739	2.141777038	1.603496472	-0.538280567	-0.823006123	0.429547803	0.549065641	-1.452240675		protein_coding	hypothetical protein	SMSROv2_1	161505	161903	-	MSRO_00192	Align with RefSeq:NZ_JTLV01000002.1:SMSRO_RS00795	2.405204972	1.949750867	2.085354641	0.413568607	3.088734449	1.266260896
SMSRO_SF017560	5.367841305	5.590817221	5.214960646	-0.375856575	-0.822630827	0.429751578	0.549065641	-1.29760976		protein_coding	putative adhesin	SMSROv2_1	1330583	1331974	+	MSRO_01756	PSI-blast product annotation refinement	5.509541632	5.494071384	5.785794359	5.623021973	5.721002664	4.073615818
SMSRO_SF013130	12.21729486	12.31372048	12.12053518	-0.193185295	-0.818563671	0.431964093	0.551264618	-1.143285166	cshA	protein_coding	DEAD-box ATP-dependent RNA helicase CshA	SMSROv2_1	1003177	1004496	-	MSRO_01313	Align with RefSeq:NZ_JTLV01000005.1:SMSRO_RS05365	12.71831475	12.27730351	11.93136731	12.0369929	11.94360283	12.39618783
SMSRO_SF004290	1.868145739	2.154355859	1.603496472	-0.550859387	-0.818108521	0.432212165	0.551264618	-1.464958085		protein_coding	hypothetical protein	SMSROv2_1	347771	350974	-	MSRO_00429	Align with RefSeq:NZ_JTLV01000003.1:SMSRO_RS01745	1.668239378	2.686716462	2.085354641	0.413568607	3.088734449	1.266260896
SMSRO_SF019250	9.222117035	9.316721176	9.129997722	-0.186723454	-0.815954079	0.433387705	0.552291511	-1.138175834	rsgA	protein_coding	Putative ribosome biogenesis GTPase RsgA	SMSROv2_1	1462328	1463197	-	MSRO_01925	Align with RefSeq:NZ_JTLV01000006.1:SMSRO_RS07615	9.635945975	9.0407454	9.258615355	9.151660867	9.019471786	9.226262828
SMSRO_SF013030	1.74531814	2.157386547	1.440290298	-0.717096248	-0.814553918	0.434152825	0.552794075	-1.64387004		protein_coding	hypothetical protein	SMSROv2_1	997930	998202	-	MSRO_01303	Align with RefSeq:NZ_JTLV01000005.1:SMSRO_RS05325	2.405204972	0.364788367	3.670317141	0.413568607	0.766806354	2.851223397
SMSRO_SF012960	11.25566325	11.33702811	11.17646383	-0.160564272	-0.813294444	0.434841836	0.553198957	-1.117724221	tdcB	protein_coding	L-threonine dehydratase catabolic TdcB	SMSROv2_1	992351	992836	-	MSRO_01296	Align with RefSeq:NZ_JTLV01000005.1:SMSRO_RS05290	11.18196697	11.26791704	11.56849862	11.34356667	11.15589988	11.01613032
SMSRO_SF004690	13.61643329	13.50659563	13.74146091	0.234865283	0.810999092	0.43609941	0.554325849	1.176796844	yugI_3	protein_coding	General stress protein 13	SMSROv2_1	386054	386377	+	MSRO_00469	Align with RefSeq:NZ_JTLV01000003.1:SMSRO_RS01955	13.800632	13.38732957	13.32356032	14.04303907	14.13926335	13.00477543
SMSRO_SF019030	9.91276991	9.998393415	9.829478425	-0.16891499	-0.809968788	0.436664678	0.55457158	-1.124212678	nagA_2	protein_coding	N-acetylglucosamine-6-phosphate deacetylase	SMSROv2_1	1452984	1453709	-	MSRO_01903		9.816292199	9.951628155	10.23679407	9.977718097	9.79747349	9.696713448
SMSRO_SF021980	9.526386061	9.605594644	9.445730195	-0.159864449	-0.80383338	0.440040901	0.558383816	-1.117182167	rnr	protein_coding	Ribonuclease R	SMSROv2_1	1680835	1682952	-	MSRO_02198	Align with RefSeq:NZ_JTLV01000008.1:SMSRO_RS08690	9.540657756	9.724537927	9.552960191	9.503681027	9.317553139	9.518926328
SMSRO_SF023050	13.46672105	13.39799053	13.54003717	0.142046646	0.802284526	0.440895939	0.558993066	1.103469417	rpoB	protein_coding	DNA-directed RNA polymerase subunit beta	SMSROv2_1	1759927	1763841	-	MSRO_02305	Align with RefSeq:NZ_JTLV01000009.1:SMSRO_RS09130	13.5028421	13.29829462	13.39046638	13.76657755	13.4283618	13.41378384
SMSRO_SF007960	3.741670569	3.977669029	3.547712822	-0.429956208	-0.801154637	0.441520383	0.559309168	-1.347192683		protein_coding	hypothetical protein	SMSROv2_1	627671	628435	+	MSRO_00796	Align with RefSeq:NZ_JTLV01000003.1:SMSRO_RS03340	3.990167473	4.61271588	3.307747062	4.114008326	3.574161276	2.851223397
SMSRO_SF013600	5.671840663	5.514470538	5.798225228	0.28375469	0.791949336	0.446629537	0.565301052	1.217359006		protein_coding	hypothetical protein	SMSROv2_1	1044712	1045938	-	MSRO_01360	Align with RefSeq:NZ_JTLV01000005.1:SMSRO_RS05565	5.575129973	5.119675869	5.857944144	5.542851624	5.811200473	6.124241891
SMSRO_SF002070	12.20393645	12.0621496	12.33808136	0.275931753	0.790214892	0.447596527	0.566044464	1.210775806		protein_coding	hypothetical protein	SMSROv2_1	172307	172456	+	MSRO_00207		11.51216043	12.3445708	12.34627417	11.79673287	13.12078018	12.10310026
SMSRO_SF014500	4.877995106	4.733390351	5.022511547	0.289121196	0.788185746	0.448729564	0.566996424	1.221895745	yjcF	protein_coding	Uncharacterized N-acetyltransferase YjcF	SMSROv2_1	1110522	1110836	-	MSRO_01450	Align with RefSeq:NZ_JTLV01000005.1:SMSRO_RS05935	4.838164379	4.757105789	4.587854981	5.057424797	4.854269195	5.173151492
SMSRO_SF009400	1.670741643	2.024128829	1.364588527	-0.659540302	-0.782304132	0.452024351	0.570642903	-1.579579229		protein_coding	hypothetical protein	SMSROv2_1	738523	738723	+	MSRO_00940		1.668239378	0.364788367	3.959823758	0.413568607	2.351768854	1.266260896
SMSRO_SF006110	9.161547447	9.082122258	9.253381167	0.171258909	0.781669341	0.452380893	0.570642903	1.126040649	pstA	protein_coding	Phosphate transport system permease protein PstA	SMSROv2_1	479538	481640	+	MSRO_00611	Align with RefSeq:NZ_JTLV01000003.1:SMSRO_RS02575	9.285400701	8.907820187	9.04342396	9.43870817	9.21388958	9.080042087
SMSRO_SF009990	10.77624181	10.8654096	10.69293484	-0.172474755	-0.780518778	0.453027595	0.570975607	-1.126990031	uvrC	protein_coding	UvrABC system protein C	SMSROv2_1	774426	776207	+	MSRO_00999	Align with RefSeq:NZ_JTLV01000003.1:SMSRO_RS04165	10.79149861	10.86762017	10.94022302	11.08510967	10.40524227	10.56775709
SMSRO_SF024190	6.465006681	6.349688683	6.610788725	0.261100042	0.779358255	0.453680505	0.571315568	1.19839212		protein_coding	Membrane transport protein	SMSROv2_1	1849663	1850877	-	MSRO_02419	Align with RefSeq:NZ_JTLV01000010.1:SMSRO_RS09565	6.233023997	6.593607057	6.228312594	6.680355148	7.033592894	6.021148398
SMSRO_SF007320	10.86117303	10.75502175	10.95753269	0.202510935	0.774062413	0.456667718	0.57459204	1.150699345		protein_coding	hypothetical protein	SMSROv2_1	582562	583716	+	MSRO_00732	Align with RefSeq:NZ_JTLV01000003.1:SMSRO_RS03080	10.59404104	10.78580122	10.89163573	10.42619315	11.43657724	11.0327898
SMSRO_SF005790	8.444331592	8.356674652	8.53158366	0.174909008	0.771947248	0.457864374	0.575611957	1.128893202	rbgA_2	protein_coding	Ribosome biogenesis GTPase A	SMSROv2_1	455612	456490	+	MSRO_00579	Align with RefSeq:NZ_JTLV01000003.1:SMSRO_RS02445	8.505341643	8.216537408	8.339595928	8.608325462	8.329048778	8.667140332
SMSRO_SF014010	1.562062194	1.266831126	1.837346775	0.570515649	0.767590961	0.460335338	0.578230824	1.485054265		protein_coding	hypothetical protein	SMSROv2_1	1072730	1072990	-	MSRO_01401	Align with RefSeq:NZ_JTLV01000005.1:SMSRO_RS05750	0.083276877	3.172143289	0.50039214	1.998531108	2.351768854	1.266260896
SMSRO_SF020650	1.094169707	0.878989035	1.375404411	0.496415377	0.763705088	0.462546728	0.580519505	1.410704068		protein_coding	hypothetical protein	SMSROv2_1	1580738	1581190	-	MSRO_02065	Align with RefSeq:NZ_JTLV01000008.1:SMSRO_RS08120	0.083276877	0.364788367	2.085354641	0.413568607	2.351768854	1.266260896
SMSRO_SF002500	1.622490541	1.405069012	1.960896107	0.555827095	0.757608985	0.466029685	0.584398873	1.470011147		protein_coding	hypothetical protein	SMSROv2_1	204332	204739	+	MSRO_00250	Align with RefSeq:NZ_JTLV01000002.1:SMSRO_RS01055	0.083276877	1.949750867	2.085354641	0.413568607	2.351768854	2.851223397
SMSRO_SF002890	1.094169707	0.878989035	1.32074398	0.441754946	0.751518987	0.469525897	0.587301269	1.358255554		protein_coding	hypothetical protein	SMSROv2_1	235744	235965	+	MSRO_00289		0.083276877	0.364788367	2.085354641	1.998531108	0.766806354	1.266260896
SMSRO_SF006890	1.094169707	0.878989035	1.32074398	0.441754946	0.751518987	0.469525897	0.587301269	1.358255554		protein_coding	hypothetical protein	SMSROv2_1	551900	552151	+	MSRO_00689	Align with RefSeq:NZ_JTLV01000003.1:SMSRO_RS02905	0.083276877	0.364788367	2.085354641	1.998531108	0.766806354	1.266260896
SMSRO_SF025160	1.094169707	0.878989035	1.32074398	0.441754946	0.751518987	0.469525897	0.587301269	1.358255554		protein_coding	hypothetical protein	SMSROv2_2	38119	38466	+	MSRO_02516		0.083276877	0.364788367	2.085354641	1.998531108	0.766806354	1.266260896
SMSRO_SF013730	8.730283732	8.609732698	8.821926241	0.212193543	0.749123961	0.470905436	0.588533114	1.158448206		protein_coding	hypothetical protein	SMSROv2_1	1054387	1055874	-	MSRO_01373	Align with RefSeq:NZ_JTLV01000005.1:SMSRO_RS05620	8.143972809	8.92320908	8.790410987	8.527310773	8.805725343	9.1910734
SMSRO_SF006190	12.34372113	12.2815866	12.40500822	0.123421617	0.748043015	0.471528907	0.58868225	1.089315313	pdhA	protein_coding	Pyruvate dehydrogenase E1 component subunit alpha	SMSROv2_1	490896	491999	+	MSRO_00619	Align with RefSeq:NZ_JTLV01000003.1:SMSRO_RS02615	12.2616305	12.27655484	12.30734447	12.39192157	12.38931581	12.43555959
SMSRO_SF004670	10.70272646	10.77298273	10.63104731	-0.141935424	-0.747548324	0.471814413	0.58868225	-1.103384351		protein_coding	hypothetical protein	SMSROv2_1	382298	383848	+	MSRO_00467	Align with RefSeq:NZ_JTLV01000003.1:SMSRO_RS01945	10.79666339	10.762463	10.75895817	10.46205548	10.82344407	10.61277463
SMSRO_SF001100	1.094169707	0.858069555	1.38653063	0.528461075	0.741134706	0.4755259	0.592321735	1.442389775		protein_coding	hypothetical protein	SMSROv2_1	88806	88919	-	MSRO_00110		0.083276877	1.949750867	0.50039214	0.413568607	0.766806354	2.851223397
SMSRO_SF021170	1.094169707	0.858069555	1.38653063	0.528461075	0.741134706	0.4755259	0.592321735	1.442389775		protein_coding	hypothetical protein	SMSROv2_1	1616742	1616996	-	MSRO_02117	Align with RefSeq:NZ_JTLV01000008.1:SMSRO_RS08335	0.083276877	1.949750867	0.50039214	0.413568607	0.766806354	2.851223397
SMSRO_SF002050	7.281587702	7.159739614	7.425469761	0.265730147	0.735420046	0.478848442	0.59596246	1.20224435	tpx_1	protein_coding	Probable thiol peroxidase	SMSROv2_1	171143	171643	+	MSRO_00205	Align with RefSeq:NZ_JTLV01000002.1:SMSRO_RS00850	6.622435688	7.713516521	7.186892667	7.613240952	7.732590638	6.820849748
SMSRO_SF012500	1.339824905	1.054653036	1.543655889	0.489002852	0.730729111	0.481586695	0.598870528	1.403474501		protein_coding	hypothetical protein	SMSROv2_1	962331	962603	-	MSRO_01250	Align with RefSeq:NZ_JTLV01000004.1:SMSRO_RS05135	2.405204972	0.364788367	0.50039214	2.735496702	0.766806354	1.266260896
SMSRO_SF017910	4.00911432	3.817690237	4.156421029	0.338730792	0.725981439	0.484368063	0.601827318	1.264643537		protein_coding	hypothetical protein	SMSROv2_1	1364284	1365192	-	MSRO_01791	Align with RefSeq:NZ_JTLV01000006.1:SMSRO_RS07010	3.253201878	4.065228085	4.200831858	3.873000226	4.226237972	4.436185897
SMSRO_SF002270	9.47247795	9.401023663	9.554694824	0.153671162	0.725123309	0.484871859	0.601951658	1.11239654		protein_coding	YtxH-like protein	SMSROv2_1	188426	188932	-	MSRO_00227	Align with RefSeq:NZ_JTLV01000002.1:SMSRO_RS00945	9.519988419	9.262633823	9.416271519	9.659121314	9.682685732	9.294166893
SMSRO_SF006290	5.791053181	5.918053289	5.652902353	-0.265150937	-0.718926516	0.488519628	0.605908341	-1.201761773		pseudogene	hypothetical protein	SMSROv2_1	502667	503376	+	MSRO_00629	Align with RefSeq:NZ_JTLV01000003.1:SMSRO_RS02660	6.149366067	5.791053121	5.785794359	5.16845611	6.193071108	5.658578319
SMSRO_SF006200	11.37517453	11.439788	11.3056147	-0.134173306	-0.718329915	0.48887172	0.605908341	-1.097463764	pdhB	protein_coding	Pyruvate dehydrogenase E1 component subunit beta	SMSROv2_1	491999	492988	+	MSRO_00620	Align with RefSeq:NZ_JTLV01000003.1:SMSRO_RS02620	11.31149432	11.3975229	11.61608609	11.25040797	11.22316077	11.45237514
SMSRO_SF007980	1.684889793	2.0703146	1.442577257	-0.627737343	-0.717017094	0.489647053	0.606365246	-1.545139766		protein_coding	hypothetical protein	SMSROv2_1	629061	629282	+	MSRO_00798	Align with RefSeq:NZ_JTLV01000003.1:SMSRO_RS03345	0.083276877	3.172143289	2.822320235	0.413568607	0.766806354	2.851223397
SMSRO_SF007370	10.36993048	10.43762348	10.29991748	-0.137706	-0.715507775	0.490539378	0.606966152	-1.100154391	pdp	protein_coding	Pyrimidine-nucleoside phosphorylase	SMSROv2_1	586540	587850	+	MSRO_00737	Align with RefSeq:NZ_JTLV01000003.1:SMSRO_RS03105	10.53757617	10.29108436	10.48195942	10.27930188	10.19097264	10.4386884
SMSRO_SF000420	1.622490541	1.937934572	1.365009456	-0.572925115	-0.710161708	0.493708139	0.610380461	-1.487536548		protein_coding	hypothetical protein	SMSROv2_1	36747	36857	-	MSRO_00042		0.083276877	3.534713368	2.085354641	0.413568607	2.351768854	1.266260896
SMSRO_SF003970	3.840006524	3.639396952	4.001543457	0.362146505	0.706295069	0.496007869	0.612715602	1.285336856		protein_coding	hypothetical protein	SMSROv2_1	320132	320455	+	MSRO_00397	Align with RefSeq:NZ_JTLV01000002.1:SMSRO_RS01665	3.542708496	4.065228085	3.307747062	3.220923529	4.467246072	4.436185897
SMSRO_SF018470	5.506004487	5.400218319	5.635645247	0.235426928	0.701271606	0.499005469	0.615576537	1.177255063		protein_coding	hypothetical protein	SMSROv2_1	1403617	1404339	-	MSRO_01847	Align with RefSeq:NZ_JTLV01000006.1:SMSRO_RS07245	5.440828882	5.494071384	5.255279642	5.771120612	5.721002664	5.353723737
SMSRO_SF014890	4.529638943	4.396812087	4.710910817	0.314098729	0.701030558	0.499149586	0.615576537	1.243234746		protein_coding	hypothetical protein	SMSROv2_1	1131327	1131554	-	MSRO_01489	Align with RefSeq:NZ_JTLV01000005.1:SMSRO_RS06090	4.727133067	4.452251208	3.959823758	4.80588603	5.159123776	4.073615818
SMSRO_SF015520	8.595783841	8.682903864	8.521230781	-0.161673082	-0.692298455	0.504387499	0.621522116	-1.118583599		protein_coding	hypothetical protein	SMSROv2_1	1175816	1176355	-	MSRO_01552	Align with RefSeq:NZ_JTLV01000005.1:SMSRO_RS06380	8.694301674	8.87654102	8.471935694	8.757864515	8.388858173	8.385201969
SMSRO_SF004980	1.094169707	1.316473419	0.832572174	-0.483901245	-0.68993537	0.505810723	0.622761179	-1.398520348		pseudogene	hypothetical protein	SMSROv2_1	406116	406498	+	MSRO_00498_MSRO_00499	Align with RefSeq:NZ_JTLV01000003.1:SMSRO_RS02065	3.253201878	0.364788367	0.50039214	0.413568607	0.766806354	1.266260896
SMSRO_SF012250	5.054754562	5.22603154	4.931711449	-0.294320091	-0.685725382	0.508352325	0.625374024	-1.22630691		protein_coding	hypothetical protein	SMSROv2_1	937170	937457	-	MSRO_01225	Align with RefSeq:NZ_JTLV01000004.1:SMSRO_RS05020	5.212559894	5.318984677	5.14424833	5.057424797	5.521693856	4.073615818
SMSRO_SF015650	4.777836111	4.589754033	4.974873315	0.385119282	0.683032615	0.509982017	0.626861655	1.30596776		protein_coding	ribosomal-protein-alanine N-acetyltransferase	SMSROv2_1	1186530	1186955	-	MSRO_01565	Align with RefSeq:NZ_JTLV01000005.1:SMSRO_RS06440	3.990167473	4.61271588	5.255279642	5.905421704	3.936731355	4.966700614
SMSRO_SF023860	2.864359059	3.081700903	2.606553613	-0.47514729	-0.674707617	0.515040311	0.632557746	-1.390060129		protein_coding	hypothetical protein	SMSROv2_1	1817913	1819649	+	MSRO_02386	Align with RefSeq:NZ_JTLV01000009.1:SMSRO_RS09445	2.405204972	3.534713368	3.307747062	2.735496702	3.936731355	1.266260896
SMSRO_SF004350	2.864359059	3.081002588	2.586288877	-0.494713711	-0.671059469	0.51726639	0.634768878	-1.409041117		protein_coding	RNA polymerase factor sigma-70	SMSROv2_1	356514	356798	+	MSRO_00435	Align with RefSeq:NZ_JTLV01000003.1:SMSRO_RS01790	2.890631799	3.534713368	2.822320235	4.320459203	2.351768854	1.266260896
SMSRO_SF009480	2.718713136	2.341344922	3.055731457	0.714386536	0.657963144	0.525304897	0.64410329	1.640785373	yugI_6	protein_coding	General stress protein 13	SMSROv2_1	743007	743360	-	MSRO_00948	Align with RefSeq:NZ_JTLV01000003.1:SMSRO_RS03970	0.083276877	4.065228085	2.822320235	3.220923529	4.854269195	1.266260896
SMSRO_SF005610	7.816684081	7.716834385	7.932960945	0.21612656	0.645891238	0.532779587	0.652731605	1.161610629	murR_1	protein_coding	HTH-type transcriptional regulator MurR	SMSROv2_1	443888	444715	+	MSRO_00561	Align with RefSeq:NZ_JTLV01000003.1:SMSRO_RS02365	7.567092654	7.748492659	7.849120294	8.568386716	7.242539785	7.924472379
SMSRO_SF000370	3.454773619	3.640568614	3.293045622	-0.347522993	-0.641055898	0.535790893	0.655881955	-1.272374173		protein_coding	hypothetical protein	SMSROv2_1	34730	34927	+	MSRO_00037	Align with RefSeq:NZ_JTLV01000001.1:SMSRO_RS00165	3.542708496	4.065228085	3.307747062	3.873000226	2.351768854	3.588188991
SMSRO_SF005330	12.32215709	12.38757941	12.26133255	-0.126246858	-0.633029817	0.540811078	0.661484263	-1.091450618	rplP	protein_coding	50S ribosomal protein L16	SMSROv2_1	425710	426123	+	MSRO_00533	Align with RefSeq:NZ_JTLV01000003.1:SMSRO_RS02220	12.44384966	12.2455198	12.473013	12.57123133	12.0224251	12.17690363
SMSRO_SF005580	6.497665085	6.598541701	6.399094141	-0.19944756	-0.631447549	0.541803957	0.661957493	-1.148258577		protein_coding	trehalose repressor	SMSROv2_1	441541	442449	+	MSRO_00558	Align with RefSeq:NZ_JTLV01000003.1:SMSRO_RS02350	6.233023997	6.668569115	6.943335636	6.522093064	6.494726808	6.124241891
SMSRO_SF000320	9.540479433	9.611713896	9.475048147	-0.136665749	-0.629698965	0.542902421	0.661957493	-1.099361414	asnA	protein_coding	Aspartate--ammonia ligase	SMSROv2_1	31498	32514	+	MSRO_00032	Align with RefSeq:NZ_JTLV01000001.1:SMSRO_RS00140	9.507443166	9.542207905	9.792713773	9.50896563	9.688647291	9.202898835
SMSRO_SF010180	1.03374136	1.308109209	0.829899755	-0.478209454	-0.629585327	0.542973853	0.661957493	-1.393013708		protein_coding	hypothetical protein	SMSROv2_1	784097	784468	+	MSRO_01018	Align with RefSeq:NZ_JTLV01000003.1:SMSRO_RS04240	0.083276877	0.364788367	3.307747062	0.413568607	0.766806354	1.266260896
SMSRO_SF023540	1.03374136	1.308109209	0.829899755	-0.478209454	-0.629585327	0.542973853	0.661957493	-1.393013708		protein_coding	hypothetical protein	SMSROv2_1	1800830	1800946	+	MSRO_02354		0.083276877	0.364788367	3.307747062	0.413568607	0.766806354	1.266260896
SMSRO_SF008410	8.350721739	8.417522897	8.283366828	-0.134156069	-0.617222563	0.550777159	0.670922177	-1.097450652		protein_coding	hypothetical protein	SMSROv2_1	668252	668704	+	MSRO_00841	Align with RefSeq:NZ_JTLV01000003.1:SMSRO_RS03525	8.345371722	8.50944661	8.401258948	8.227349799	8.388858173	8.232045181
SMSRO_SF001300	3.630514916	3.445094399	3.785319756	0.340225357	0.615104994	0.552120128	0.672009069	1.265954327		protein_coding	hypothetical protein	SMSROv2_1	109116	110015	-	MSRO_00130	Align with RefSeq:NZ_JTLV01000001.1:SMSRO_RS00545	2.890631799	3.824219985	3.670317141	3.583493609	3.088734449	4.725692515
SMSRO_SF015540	10.86290412	10.92227971	10.80207385	-0.120205865	-0.613420172	0.553189971	0.672762028	-1.086889945		protein_coding	hypothetical protein	SMSROv2_1	1177304	1179337	-	MSRO_01554	Align with RefSeq:NZ_JTLV01000005.1:SMSRO_RS06390	10.93111723	10.8313747	11.00521113	10.91241781	10.54980456	10.94749931
SMSRO_SF004530	7.599840346	7.526516002	7.672930358	0.146414356	0.612333366	0.553880703	0.672997025	1.106815195	rsmI	protein_coding	Ribosomal RNA small subunit methyltransferase I	SMSROv2_1	372179	372853	+	MSRO_00453	Align with RefSeq:NZ_JTLV01000003.1:SMSRO_RS01880	7.396159832	7.659409116	7.533815141	7.67095645	7.732590638	7.606110899
SMSRO_SF009580	1.03374136	1.270329591	0.829899755	-0.440429836	-0.610986619	0.554737319	0.672997025	-1.357008574		protein_coding	hypothetical protein	SMSROv2_1	749104	749556	+	MSRO_00958	Align with RefSeq:NZ_JTLV01000003.1:SMSRO_RS04010	0.083276877	3.172143289	0.50039214	0.413568607	0.766806354	1.266260896
SMSRO_SF013190	1.03374136	1.270329591	0.829899755	-0.440429836	-0.610986619	0.554737319	0.672997025	-1.357008574		protein_coding	hypothetical protein	SMSROv2_1	1007813	1008631	-	MSRO_01319	Align with RefSeq:NZ_JTLV01000005.1:SMSRO_RS05390	0.083276877	3.172143289	0.50039214	0.413568607	0.766806354	1.266260896
SMSRO_SF008390	8.162645558	8.080360783	8.22659527	0.146234487	0.603317914	0.559629323	0.677709483	1.106677211		protein_coding	hypothetical protein	SMSROv2_1	665803	666390	+	MSRO_00839	Align with RefSeq:NZ_JTLV01000003.1:SMSRO_RS03515	7.996166213	7.942217195	8.314173331	8.12092774	8.097723232	8.504665635
SMSRO_SF022220	8.275785961	8.390701075	8.142518129	-0.248182946	-0.602832536	0.559939765	0.677709483	-1.187710268		protein_coding	hypothetical protein	SMSROv2_1	1697270	1697809	-	MSRO_02222	Align with RefSeq:NZ_JTLV01000008.1:SMSRO_RS08790	8.054820431	8.795240918	8.339595928	8.608325462	7.106656356	8.750076673
SMSRO_SF024510	14.6269707	14.57415872	14.6833	0.109141273	0.602761356	0.5599853	0.677709483	1.078586045	mreB_5	protein_coding	Rod shape-determining protein MreB	SMSROv2_1	1875303	1876361	+	MSRO_02451	Align with RefSeq:NZ_JTLV01000010.1:SMSRO_RS09705	14.66029257	14.53745026	14.52249983	14.95931743	14.42758223	14.65468186
SMSRO_SF020430	2.255133754	2.395543964	2.072197635	-0.323346329	-0.598763202	0.562546259	0.680256668	-1.25122941		protein_coding	hypothetical protein	SMSROv2_1	1559560	1560762	-	MSRO_02043	Align with RefSeq:NZ_JTLV01000007.1:SMSRO_RS08020	2.405204972	1.949750867	2.822320235	2.735496702	2.351768854	1.266260896
SMSRO_SF017080	2.090383028	2.28463734	1.844105642	-0.440531698	-0.59349691	0.565929445	0.683793195	-1.35710439		protein_coding	hypothetical protein	SMSROv2_1	1296580	1297806	+	MSRO_01708		2.890631799	3.534713368	0.50039214	1.998531108	2.351768854	1.266260896
SMSRO_SF014560	6.840971071	6.744441133	6.979949425	0.235508291	0.589362528	0.568593352	0.686455618	1.177321459		protein_coding	hypothetical protein	SMSROv2_1	1114477	1114791	+	MSRO_01456	Align with RefSeq:NZ_JTLV01000005.1:SMSRO_RS05960	6.233023997	6.903947178	7.158603623	7.613240952	6.916553473	6.220457206
SMSRO_SF014530	7.970125008	7.797499118	8.101386551	0.303887433	0.582679956	0.572913725	0.690716027	1.234466283		protein_coding	hypothetical protein	SMSROv2_1	1112861	1113457	+	MSRO_01453	Align with RefSeq:NZ_JTLV01000005.1:SMSRO_RS05950	7.630171337	7.942217195	7.831309018	8.495717649	6.649449403	9.271885445
SMSRO_SF010900	2.097897676	2.307079873	1.844199027	-0.462880846	-0.582471512	0.573048777	0.690716027	-1.378291313		protein_coding	hypothetical protein	SMSROv2_1	842633	842860	+	MSRO_01090	Align with RefSeq:NZ_JTLV01000003.1:SMSRO_RS04535	2.405204972	4.065228085	0.50039214	1.998531108	2.351768854	1.266260896
SMSRO_SF009330	1.03374136	1.201852562	0.829899755	-0.371952807	-0.579205303	0.575167227	0.692150391	-1.294103321		protein_coding	hypothetical protein	SMSROv2_1	734456	734677	+	MSRO_00933	Align with RefSeq:NZ_JTLV01000003.1:SMSRO_RS03910	2.890631799	0.364788367	0.50039214	0.413568607	0.766806354	1.266260896
SMSRO_SF014720	1.03374136	1.201852562	0.829899755	-0.371952807	-0.579205303	0.575167227	0.692150391	-1.294103321		protein_coding	hypothetical protein	SMSROv2_1	1122506	1122901	-	MSRO_01472	Align with RefSeq:NZ_JTLV01000005.1:SMSRO_RS06025	2.890631799	0.364788367	0.50039214	0.413568607	0.766806354	1.266260896
SMSRO_SF021960	9.239993979	9.146183292	9.321620767	0.175437476	0.57646618	0.576947102	0.693356019	1.129306798		protein_coding	hypothetical protein	SMSROv2_1	1679501	1680268	-	MSRO_02196	Align with RefSeq:NZ_JTLV01000008.1:SMSRO_RS08680	8.587102615	9.638583966	9.238484399	9.03195411	9.694584316	9.249254471
SMSRO_SF011400	5.652467892	5.533558535	5.77206551	0.238506975	0.576232415	0.577099141	0.693356019	1.179771101		protein_coding	GTPase YlqF	SMSROv2_1	878631	879707	+	MSRO_01140	Align with RefSeq:NZ_JTLV01000004.1:SMSRO_RS04665	6.014014215	5.494071384	5.023954096	5.271549603	6.321395205	5.789822852
SMSRO_SF006830	7.313378546	7.438722054	7.240581309	-0.198140745	-0.573939111	0.57859184	0.694550608	-1.147218938	aviRb	protein_coding	23S rRNA (uridine(2479)-2'-O)-methyltransferase	SMSROv2_1	547617	548399	+	MSRO_00683	Align with RefSeq:NZ_JTLV01000003.1:SMSRO_RS02885	7.817986497	7.640912772	6.804172888	7.55311996	7.305965165	6.758113992
SMSRO_SF001490	7.923688717	7.991250506	7.850023441	-0.141227065	-0.573274094	0.579025088	0.694550608	-1.102842725	tdk	protein_coding	Thymidine kinase	SMSROv2_1	126400	126984	+	MSRO_00149	Align with RefSeq:NZ_JTLV01000001.1:SMSRO_RS00620	7.776763834	8.241305313	7.96799769	7.726451563	8.024194196	7.805419707
SMSRO_SF018390	2.600198642	2.390529837	2.888742909	0.498213072	0.564530714	0.584737567	0.700838997	1.412462996		protein_coding	hypothetical protein	SMSROv2_1	1397070	1397522	+	MSRO_01839	Align with RefSeq:NZ_JTLV01000006.1:SMSRO_RS07210	2.405204972	2.686716462	2.085354641	0.413568607	3.936731355	4.073615818
SMSRO_SF007610	3.440930996	3.305170397	3.588192327	0.28302193	0.559421467	0.588089651	0.704290497	1.216740854	msrAB	protein_coding	Peptide methionine sulfoxide reductase msrA/msrB	SMSROv2_1	602619	602798	-	MSRO_00761	Align with RefSeq:NZ_JTLV01000003.1:SMSRO_RS03195	3.253201878	3.824219985	2.822320235	3.583493609	3.088734449	4.073615818
SMSRO_SF016220	7.279446341	7.372455742	7.215856219	-0.156599523	-0.549547169	0.594596938	0.711512066	-1.114656759		protein_coding	hypothetical protein	SMSROv2_1	1229197	1229475	-	MSRO_01622	Align with RefSeq:NZ_JTLV01000005.1:SMSRO_RS10020	7.675733914	7.307302872	7.100304982	7.259058658	7.453306881	6.88097074
SMSRO_SF023900	5.723726982	5.860998347	5.624481457	-0.236516891	-0.545463605	0.597299129	0.714172415	-1.178144821		protein_coding	hypothetical protein	SMSROv2_1	1822407	1824833	-	MSRO_02390	Align with RefSeq:NZ_JTLV01000009.1:SMSRO_RS09465	5.755702219	6.197678381	5.629675157	6.390848531	4.854269195	5.514188409
SMSRO_SF012420	13.48934921	13.4416479	13.53986615	0.098218249	0.543830721	0.598381449	0.714893222	1.070450623	efp	protein_coding	Elongation factor P	SMSROv2_1	951800	952357	-	MSRO_01242	Align with RefSeq:NZ_JTLV01000004.1:SMSRO_RS05095	13.33549879	13.41514721	13.57804239	13.78057375	13.42390146	13.40293166
SMSRO_SF005480	11.18699282	11.12036282	11.25352306	0.13316024	0.541454546	0.599958278	0.716203197	1.096693391	rpsM	protein_coding	30S ribosomal protein S13	SMSROv2_1	433690	434055	+	MSRO_00548	Align with RefSeq:NZ_JTLV01000003.1:SMSRO_RS02300	10.713544	11.14204368	11.52206618	11.53315823	11.08534916	11.12579568
SMSRO_SF001470	5.711000101	5.628560837	5.822058065	0.193497228	0.523124261	0.612194672	0.72997573	1.143532389		protein_coding	putative molybdenum transport ATP-binding protein ModF	SMSROv2_1	123493	125418	+	MSRO_00147	Align with RefSeq:NZ_JTLV01000001.1:SMSRO_RS00610	5.440828882	6.092708821	5.358373135	5.968157459	6.052208572	5.353723737
SMSRO_SF004580	4.541078572	4.346929053	4.717015622	0.370086569	0.522707133	0.612474606	0.72997573	1.292430381		protein_coding	hypothetical protein	SMSROv2_1	374970	375845	+	MSRO_00458	Align with RefSeq:NZ_JTLV01000003.1:SMSRO_RS01905	5.509541632	2.686716462	4.748319653	4.320459203	4.467246072	5.514188409
SMSRO_SF006480	10.7792813	10.83537054	10.72864331	-0.106727228	-0.517738063	0.615814354	0.733369969	-1.076782769		protein_coding	hypothetical protein	SMSROv2_1	514427	515986	+	MSRO_00648	Align with RefSeq:NZ_JTLV01000003.1:SMSRO_RS02725	10.86381664	10.67426472	10.96901618	11.00882609	10.56932272	10.59044144
SMSRO_SF001500	4.998683285	4.895132542	5.145517291	0.250384749	0.514452895	0.618027401	0.73541808	1.189524304		protein_coding	hypothetical protein	SMSROv2_1	127001	127249	+	MSRO_00150	Align with RefSeq:NZ_JTLV01000001.1:SMSRO_RS00625	4.4755943	5.119675869	5.14424833	5.367764918	5.811200473	4.073615818
SMSRO_SF020610	7.392180226	7.325658025	7.457336066	0.131678041	0.511035021	0.620334102	0.737574279	1.095567247	trmK	protein_coding	tRNA (adenine(22)-N(1))-methyltransferase	SMSROv2_1	1578737	1579399	+	MSRO_02061	Align with RefSeq:NZ_JTLV01000008.1:SMSRO_RS08100	7.302445397	7.283651604	7.395209903	7.283933327	7.75549104	7.332350086
SMSRO_SF012200	2.987186658	3.179867945	2.848858651	-0.331009294	-0.499798135	0.62794815	0.746032424	-1.257893075		protein_coding	hypothetical protein	SMSROv2_1	934649	935029	+	MSRO_01220	Align with RefSeq:NZ_JTLV01000004.1:SMSRO_RS04995	3.990167473	2.686716462	2.822320235	1.998531108	2.351768854	4.073615818
SMSRO_SF013090	3.12295971	3.310962726	2.887849036	-0.42311369	-0.492668866	0.632802801	0.751194771	-1.340818249		protein_coding	Plectrovirus spv1-c74 ORF 12 transmembrane protein	SMSROv2_1	1001154	1001303	-	MSRO_01309		3.253201878	1.949750867	4.748319653	3.583493609	3.936731355	1.266260896
SMSRO_SF002520	4.797858843	4.878323127	4.653933088	-0.224390039	-0.491536166	0.633575801	0.751194771	-1.168283202		protein_coding	putative Adhesion Related Protein 1	SMSROv2_1	205842	206939	-	MSRO_00252	Align with RefSeq:NZ_JTLV01000002.1:SMSRO_RS01050	4.33120439	5.119675869	5.255279642	4.501031449	4.226237972	5.353723737
SMSRO_SF023640	2.071877809	1.864115365	2.243364925	0.37924956	0.491200674	0.633804844	0.751194771	1.300665118		protein_coding	Integrase core domain	SMSROv2_1	1803887	1804612	+	MSRO_02364	Align with RefSeq:NZ_JTLV01000009.1:SMSRO_RS09345	2.405204972	0.364788367	2.822320235	1.998531108	3.574161276	1.266260896
SMSRO_SF023100	11.54735466	11.59408724	11.50434881	-0.089738428	-0.489914892	0.634683029	0.751638123	-1.064177221		protein_coding	Branched-chain amino acid transport system / permease component	SMSROv2_1	1765959	1766873	-	MSRO_02310	Align with RefSeq:NZ_JTLV01000009.1:SMSRO_RS09140	11.72397371	11.42885745	11.62645126	11.61507995	11.47502808	11.41473748
SMSRO_SF008320	12.01686528	12.0655641	11.96964869	-0.095915408	-0.487409176	0.636396132	0.753068756	-1.068743324	apt	protein_coding	Adenine phosphoribosyltransferase	SMSROv2_1	656256	656774	+	MSRO_00832	Align with RefSeq:NZ_JTLV01000003.1:SMSRO_RS03480	12.17173388	11.97627431	12.04583932	12.17054183	11.66238164	12.07442067
SMSRO_SF015570	9.151487233	9.212961681	9.102098905	-0.110862776	-0.486232585	0.637201318	0.753223301	-1.079873841	haeIIIM	protein_coding	Modification methylase HaeIII	SMSROv2_1	1181489	1182760	-	MSRO_01557	Align with RefSeq:NZ_JTLV01000005.1:SMSRO_RS06405	9.380193084	9.18177199	9.066446178	9.08952564	9.377831151	8.813155356
SMSRO_SF019520	1.216997306	1.052842501	1.372528971	0.319686471	0.485742142	0.637537093	0.753223301	1.248059289		protein_coding	Terminase-like family	SMSROv2_1	1485911	1487371	-	MSRO_01952	Align with RefSeq:NZ_JTLV01000006.1:SMSRO_RS07725	2.405204972	0.364788367	0.50039214	0.413568607	2.351768854	1.266260896
SMSRO_SF014120	9.008323587	9.079536881	8.956220687	-0.123316194	-0.484091648	0.638667711	0.753961645	-1.089235716	rplA_2	protein_coding	50S ribosomal protein L1	SMSROv2_1	1080863	1081033	-	MSRO_01412		9.473445833	9.033673351	8.704963284	9.103566579	9.00042603	8.733866446
SMSRO_SF002250	3.708292955	3.470973743	3.85395748	0.382983737	0.483231086	0.639257597	0.753986732	1.304036036		protein_coding	hypothetical protein	SMSROv2_1	186827	187072	+	MSRO_00225	Align with RefSeq:NZ_JTLV01000002.1:SMSRO_RS00935	3.542708496	2.686716462	4.200831858	1.998531108	4.854269195	4.966700614
SMSRO_SF019260	8.301574911	8.364523604	8.249197319	-0.115326285	-0.482585428	0.639700346	0.753986732	-1.083220002	prkC	protein_coding	Serine/threonine-protein kinase PrkC	SMSROv2_1	1463204	1464217	-	MSRO_01926	Align with RefSeq:NZ_JTLV01000006.1:SMSRO_RS07620	8.671991513	8.165688267	8.23510176	8.326457944	8.201434581	8.208775401
SMSRO_SF020760	4.476757572	4.601733456	4.39801673	-0.203716727	-0.473082539	0.646233871	0.760656912	-1.151661491		protein_coding	hypothetical protein	SMSROv2_1	1590273	1590815	+	MSRO_02076	Align with RefSeq:NZ_JTLV01000008.1:SMSRO_RS08175	4.941257872	4.61271588	4.200831858	4.80588603	4.226237972	4.073615818
SMSRO_SF008590	1.481157723	1.604857386	1.321479925	-0.283377461	-0.47287079	0.646379817	0.760656912	-1.217040739		protein_coding	hypothetical protein	SMSROv2_1	681481	681780	+	MSRO_00859	Align with RefSeq:NZ_JTLV01000003.1:SMSRO_RS03610	1.668239378	2.686716462	0.50039214	1.998531108	0.766806354	1.266260896
SMSRO_SF001110	1.481157723	1.589821144	1.321479925	-0.268341219	-0.466649553	0.650674744	0.764200709	-1.204422212		protein_coding	hypothetical protein	SMSROv2_1	89143	89445	+	MSRO_00111	Align with RefSeq:NZ_JTLV01000001.1:SMSRO_RS00460	2.405204972	1.949750867	0.50039214	1.998531108	0.766806354	1.266260896
SMSRO_SF024460	1.481157723	1.589821144	1.321479925	-0.268341219	-0.466649553	0.650674744	0.764200709	-1.204422212		protein_coding	Integrase core domain	SMSROv2_1	1871661	1872407	-	MSRO_02446		2.405204972	1.949750867	0.50039214	1.998531108	0.766806354	1.266260896
SMSRO_SF013980	1.74531814	1.907187132	1.604192866	-0.302994266	-0.466282103	0.65092884	0.764200709	-1.233702266		protein_coding	hypothetical protein	SMSROv2_1	1070521	1070973	-	MSRO_01398	Align with RefSeq:NZ_JTLV01000005.1:SMSRO_RS05735	1.668239378	1.949750867	2.085354641	0.413568607	3.088734449	1.266260896
SMSRO_SF020010	0.952836889	1.139523321	0.826851448	-0.312671873	-0.461810575	0.654024703	0.767231182	-1.242005768	yicI_4	protein_coding	putative alpha-xylosidase	SMSROv2_1	1525826	1526917	-	MSRO_02001	Align with RefSeq:NZ_JTLV01000007.1:SMSRO_RS07860	0.083276877	0.364788367	2.822320235	0.413568607	0.766806354	1.266260896
SMSRO_SF010490	9.409214503	9.357200249	9.452864081	0.095663832	0.457033131	0.657339979	0.769963482	1.068556973		protein_coding	FtsX-like permease family	SMSROv2_1	815411	819508	+	MSRO_01049	Align with RefSeq:NZ_JTLV01000003.1:SMSRO_RS04375	9.1412686	9.511993292	9.428170102	9.370670649	9.428584451	9.574599926
SMSRO_SF011880	5.305849648	5.238256623	5.428786529	0.190529906	0.45696594	0.657386662	0.769963482	1.141182799		protein_coding	hypothetical protein	SMSROv2_1	912805	913755	+	MSRO_01188	Align with RefSeq:NZ_JTLV01000004.1:SMSRO_RS04860	5.637865729	4.888350323	5.14424833	5.542851624	5.896089371	4.725692515
SMSRO_SF008350	11.34858842	11.30651234	11.39643615	0.089923802	0.447954283	0.663661644	0.776702913	1.064313968	alaS_2	protein_coding	Alanine--tRNA ligase	SMSROv2_1	660483	663233	+	MSRO_00835	Align with RefSeq:NZ_JTLV01000003.1:SMSRO_RS03495	11.60143823	11.1070978	11.2016986	11.49505205	11.38243599	11.30380785
SMSRO_SF002210	0.952836889	1.107260051	0.826851448	-0.280408603	-0.4372056	0.671181893	0.78243331	-1.21453882		protein_coding	hypothetical protein	SMSROv2_1	184181	184633	+	MSRO_00221	Align with RefSeq:NZ_JTLV01000002.1:SMSRO_RS00915	0.083276877	2.686716462	0.50039214	0.413568607	0.766806354	1.266260896
SMSRO_SF007940	0.952836889	1.107260051	0.826851448	-0.280408603	-0.4372056	0.671181893	0.78243331	-1.21453882	yugI_5	protein_coding	General stress protein 13	SMSROv2_1	626710	626943	+	MSRO_00794	Align with RefSeq:NZ_JTLV01000003.1:SMSRO_RS03330	0.083276877	2.686716462	0.50039214	0.413568607	0.766806354	1.266260896
SMSRO_SF011490	0.952836889	1.107260051	0.826851448	-0.280408603	-0.4372056	0.671181893	0.78243331	-1.21453882		protein_coding	hypothetical protein	SMSROv2_1	885325	886416	-	MSRO_01149	Align with RefSeq:NZ_JTLV01000004.1:SMSRO_RS04710	0.083276877	2.686716462	0.50039214	0.413568607	0.766806354	1.266260896
SMSRO_SF013500	0.952836889	1.107260051	0.826851448	-0.280408603	-0.4372056	0.671181893	0.78243331	-1.21453882		protein_coding	hypothetical protein	SMSROv2_1	1039771	1039962	-	MSRO_01350	Align with RefSeq:NZ_JTLV01000005.1:SMSRO_RS05530	0.083276877	2.686716462	0.50039214	0.413568607	0.766806354	1.266260896
SMSRO_SF021520	0.952836889	1.107260051	0.826851448	-0.280408603	-0.4372056	0.671181893	0.78243331	-1.21453882		protein_coding	hypothetical protein	SMSROv2_1	1642426	1642860	+	MSRO_02152	Align with RefSeq:NZ_JTLV01000008.1:SMSRO_RS08480	0.083276877	2.686716462	0.50039214	0.413568607	0.766806354	1.266260896
SMSRO_SF019330	5.616860189	5.513556567	5.719650734	0.206094167	0.435115542	0.672648651	0.782930477	1.153560898		pseudogene	hypothetical protein	SMSROv2_1	1469677	1470390	-	MSRO_01933_MSRO_01934	Align with RefSeq:NZ_JTLV01000006.1:SMSRO_RS07650	5.916166891	5.318984677	5.255279642	6.141489062	4.673696949	6.395543913
SMSRO_SF001570	13.17089265	13.21236723	13.12996067	-0.082406565	-0.435101402	0.672658579	0.782930477	-1.058782728		protein_coding	hypothetical protein	SMSROv2_1	132900	135749	+	MSRO_00157	Align with RefSeq:NZ_JTLV01000001.1:SMSRO_RS00660	12.97487074	13.28234693	13.38704135	13.33336304	12.98990304	13.05783081
SMSRO_SF006120	8.970648771	9.027653831	8.929001629	-0.098652201	-0.433321828	0.673908588	0.783773561	-1.070772655	pstB3_1	protein_coding	Phosphate import ATP-binding protein PstB 3	SMSROv2_1	481640	482449	+	MSRO_00612	Align with RefSeq:NZ_JTLV01000003.1:SMSRO_RS02580	9.108416439	8.868614105	9.104018485	9.191645737	8.901232674	8.649965188
SMSRO_SF012260	4.720620828	4.615475045	4.818910742	0.203435697	0.432053222	0.674800318	0.784198967	1.151437175		protein_coding	hypothetical protein	SMSROv2_1	937527	937637	-	MSRO_01226		4.727133067	5.119675869	3.959823758	4.937130563	4.226237972	5.353723737
SMSRO_SF005660	7.995994072	8.060749806	7.925871332	-0.134878475	-0.424686519	0.679988924	0.789613306	-1.09800032		protein_coding	hypothetical protein	SMSROv2_1	447492	447980	+	MSRO_00566	Align with RefSeq:NZ_JTLV01000003.1:SMSRO_RS02385	8.427572785	7.911682827	7.813275095	7.424795863	8.474165486	7.924472379
SMSRO_SF013850	2.53779939	2.691210567	2.368889927	-0.32232064	-0.420956558	0.682622765	0.792054897	-1.250340161		protein_coding	hypothetical protein	SMSROv2_1	1063162	1063434	-	MSRO_01385	Align with RefSeq:NZ_JTLV01000005.1:SMSRO_RS05680	1.668239378	2.686716462	3.670317141	1.998531108	3.936731355	1.266260896
[truncated: 62,757 more chars]
